# Supplementary material for: Proteomic landscape of tunneling nanotubes reveals CD9 and CD81 tetraspanins as key regulators
Source: eLife. 2024 Sep 9;13:RP99172. doi: 10.7554/eLife.99172 (PMC11383530; doi:10.7554/eLife.99172)
Supplement: Figure 1—source data 2. [file elife-99172-fig1-data2.zip]

Archive with 6 entries (5 files):
- Figure 1-Source Data 2/
- Figure 1-Source Data 2/wb1 090721 4min 2021.07.09 CD9 CD63.tif
- Figure 1-Source Data 2/wb4 160721 7min 2021.07.16_TUB.tif
- __MACOSX/Figure 1-Source Data 2/._wb4 160721 7min 2021.07.16_TUB.tif
- Figure 1-Source Data 2/wb1 090721 4min 2021.07.09_GM130.tif
- __MACOSX/Figure 1-Source Data 2/._wb1 090721 4min 2021.07.09_GM130.tif
