# Supplementary material for: Proteomic landscape of tunneling nanotubes reveals CD9 and CD81 tetraspanins as key regulators
Source: eLife. 2024 Sep 9;13:RP99172. doi: 10.7554/eLife.99172 (PMC11383530; doi:10.7554/eLife.99172)
Supplement: Figure 1—figure supplement 1—source data 1. [file elife-99172-fig1-figsupp1-data1.zip]

Archive with 5 entries (4 files):
- Figure 1-Figure supplement 1F-Source Data 1/
- Figure 1-Figure supplement 1F-Source Data 1/wb2 15 min 2023.06.14_alixlabelled.tif
- __MACOSX/Figure 1-Figure supplement 1F-Source Data 1/._wb2 15 min 2023.06.14_alixlabelled.tif
- Figure 1-Figure supplement 1F-Source Data 1/wb1 1min 2023.06.13_calnexin labelled.tif
- __MACOSX/Figure 1-Figure supplement 1F-Source Data 1/._wb1 1min 2023.06.13_calnexin labelled.tif
