# Supplementary material for: Proteomic landscape of tunneling nanotubes reveals CD9 and CD81 tetraspanins as key regulators
Source: eLife. 2024 Sep 9;13:RP99172. doi: 10.7554/eLife.99172 (PMC11383530; doi:10.7554/eLife.99172)
Supplement: Figure 1—figure supplement 1—source data 2. [file elife-99172-fig1-figsupp1-data2.zip]

Archive with 4 entries (3 files):
- Figure 1-figure supplement 1F-Source Data 2/
- Figure 1-figure supplement 1F-Source Data 2/wb2 15 min 2023.06.14_alix.tif
- __MACOSX/Figure 1-figure supplement 1F-Source Data 2/._wb2 15 min 2023.06.14_alix.tif
- Figure 1-figure supplement 1F-Source Data 2/wb1 1min 2023.06.13_calnexin.tif
