# Supplementary material for: Proteomic landscape of tunneling nanotubes reveals CD9 and CD81 tetraspanins as key regulators
Source: eLife. 2024 Sep 9;13:RP99172. doi: 10.7554/eLife.99172 (PMC11383530; doi:10.7554/eLife.99172)
Supplement: Figure 2—figure supplement 1—source data 1. [file elife-99172-fig2-figsupp1-data1.zip]

Archive with 9 entries (8 files):
- Figure 2-figure supplement 1G-Source Data 1/
- Figure 2-figure supplement 1G-Source Data 1/wb3 5min 2022.06.23_EGFRlabelled.tif
- __MACOSX/Figure 2-figure supplement 1G-Source Data 1/._wb3 5min 2022.06.23_EGFRlabelled.tif
- Figure 2-figure supplement 1G-Source Data 1/wb3.1 1min 2022.06.23_ANXA2labelled..tif
- __MACOSX/Figure 2-figure supplement 1G-Source Data 1/._wb3.1 1min 2022.06.23_ANXA2labelled..tif
- Figure 2-figure supplement 1G-Source Data 1/wb3.1 10min 2022.06.23_INTb4_Cx43labelled.tif
- __MACOSX/Figure 2-figure supplement 1G-Source Data 1/._wb3.1 10min 2022.06.23_INTb4_Cx43labelled.tif
- Figure 2-figure supplement 1G-Source Data 1/wb 1 -dtt 5 min 2022.06.21_INTa4labelled.tif
- __MACOSX/Figure 2-figure supplement 1G-Source Data 1/._wb 1 -dtt 5 min 2022.06.21_INTa4labelled.tif
