# Supplementary material for: Proteomic landscape of tunneling nanotubes reveals CD9 and CD81 tetraspanins as key regulators
Source: eLife. 2024 Sep 9;13:RP99172. doi: 10.7554/eLife.99172 (PMC11383530; doi:10.7554/eLife.99172)
Supplement: Figure 2—figure supplement 1—source data 2. [file elife-99172-fig2-figsupp1-data2.zip]

Archive with 10 entries (9 files):
- Figure 2-figure supplement 1G-Source Data 2/
- Figure 2-figure supplement 1G-Source Data 2/.DS_Store
- __MACOSX/Figure 2-figure supplement 1G-Source Data 2/._.DS_Store
- Figure 2-figure supplement 1G-Source Data 2/wb3.1 10min 2022.06.23_INTb4_Cx43.tif
- __MACOSX/Figure 2-figure supplement 1G-Source Data 2/._wb3.1 10min 2022.06.23_INTb4_Cx43.tif
- Figure 2-figure supplement 1G-Source Data 2/wb3.1 1min 2022.06.23_ANXA2..tif
- Figure 2-figure supplement 1G-Source Data 2/wb 1 -dtt 5 min 2022.06.21_INTa4.tif
- __MACOSX/Figure 2-figure supplement 1G-Source Data 2/._wb 1 -dtt 5 min 2022.06.21_INTa4.tif
- Figure 2-figure supplement 1G-Source Data 2/wb3 5min 2022.06.23_EGFR.tif
- __MACOSX/Figure 2-figure supplement 1G-Source Data 2/._wb3 5min 2022.06.23_EGFR.tif
