# Supplementary material for: Proteomic landscape of tunneling nanotubes reveals CD9 and CD81 tetraspanins as key regulators
Source: eLife. 2024 Sep 9;13:RP99172. doi: 10.7554/eLife.99172 (PMC11383530; doi:10.7554/eLife.99172)
Supplement: Figure 3—figure supplement 1—source data 2. [file elife-99172-fig3-figsupp1-data2.zip]

Archive with 5 entries (4 files):
- Figure 3-figure supplement 1A-Source Data2/
- Figure 3-figure supplement 1A-Source Data2/CD81 of CD9-CD81 KOs AfterExperiments 2021.02.05_12.02.55_Ch.tif
- Figure 3-figure supplement 1A-Source Data2/GAPDH 1 of CD9-CD81 KOs AfterExperiments 2021.02.08_15.41.22_Ch.tif
- Figure 3-figure supplement 1A-Source Data2/CD9 of CD9-CD81 KOs AfterExperiments 2021.02.05_11.58.51_Ch.tif
- Figure 3-figure supplement 1A-Source Data2/GAPDH 2 of CD9-CD81 KOs AfterExperiments 2021.02.08_15.44.30_Ch.tif
