# Supplementary material for: Proteomic landscape of tunneling nanotubes reveals CD9 and CD81 tetraspanins as key regulators
Source: eLife. 2024 Sep 9;13:RP99172. doi: 10.7554/eLife.99172 (PMC11383530; doi:10.7554/eLife.99172)
Supplement: Figure 3—figure supplement 1—source data 4. [file elife-99172-fig3-figsupp1-data4.zip]

Archive with 5 entries (4 files):
- Figure 3-figure supplement 1C-Source Data2/
- Figure 3-figure supplement 1C-Source Data2/actin cd9 of cd9-81oe+cd9-81ko EXP2 2022.06.13_11.18.49_Ch.tif
- Figure 3-figure supplement 1C-Source Data2/actin cd81 of cd9-81oe+cd9-81ko EXP2 2022.06.13_11.22.53_Ch.tif
- Figure 3-figure supplement 1C-Source Data2/cd81 of cd9-81oe+cd9-81ko EXP2 2022.06.10_16.11.26_Ch.tif
- Figure 3-figure supplement 1C-Source Data2/cd9 of cd9-81oe+cd9-81ko EXP2 2022.06.10_16.06.57_Ch.tif
