# Supplementary material for: Proteomic landscape of tunneling nanotubes reveals CD9 and CD81 tetraspanins as key regulators
Source: eLife. 2024 Sep 9;13:RP99172. doi: 10.7554/eLife.99172 (PMC11383530; doi:10.7554/eLife.99172)
Supplement: Supplementary file 2. — Proteins identified by GO term analysis (cellular components), except those associated to proteasome, RNA and mitochondria, are ranked according to their quartile assignment (orange Q1, green Q2, pink Q3, blue Q4). [file elife-99172-supp2.xlsx]

## Sheet: Feuil1
Entry	Gene names	Protein names	Gene names (primary )	Subcellular location [CC]
P07437	TUBB TUBB5 OK/SW-cl.56	Tubulin beta chain (Tubulin beta-5 chain)	TUBB	SUBCELLULAR LOCATION: Cytoplasm, cytoskeleton {ECO:0000269|PubMed:26637975}.
P35527	KRT9	Keratin, type I cytoskeletal 9 (Cytokeratin-9) (CK-9) (Keratin-9) (K9)	KRT9
P35908	KRT2 KRT2A KRT2E	Keratin, type II cytoskeletal 2 epidermal (Cytokeratin-2e) (CK-2e) (Epithelial keratin-2e) (Keratin-2 epidermis) (Keratin-2e) (K2e) (Type-II keratin Kb2)	KRT2
Q3ZCM7	TUBB8	Tubulin beta-8 chain (Tubulin beta 8 class VIII)	TUBB8	SUBCELLULAR LOCATION: Cytoplasm, cytoskeleton {ECO:0000269|PubMed:26789871}. Cytoplasm, cytoskeleton, spindle {ECO:0000269|PubMed:26789871}.
P60709	ACTB	Actin, cytoplasmic 1 (Beta-actin) [Cleaved into: Actin, cytoplasmic 1, N-terminally processed]	ACTB	SUBCELLULAR LOCATION: Cytoplasm, cytoskeleton {ECO:0000269|PubMed:11687588, ECO:0000269|PubMed:17289661}. Nucleus {ECO:0000269|PubMed:11687588, ECO:0000269|PubMed:29925947}. Note=Localized in cytoplasmic mRNP granules containing untranslated mRNAs. {ECO:0000269|PubMed:17289661}.
P13647	KRT5	Keratin, type II cytoskeletal 5 (58 kDa cytokeratin) (Cytokeratin-5) (CK-5) (Keratin-5) (K5) (Type-II keratin Kb5)	KRT5
P68371	TUBB4B TUBB2C	Tubulin beta-4B chain (Tubulin beta-2 chain) (Tubulin beta-2C chain)	TUBB4B	SUBCELLULAR LOCATION: Cytoplasm, cytoskeleton.
Q9BUF5	TUBB6	Tubulin beta-6 chain (Tubulin beta class V)	TUBB6	SUBCELLULAR LOCATION: Cytoplasm, cytoskeleton {ECO:0000250}.
P63261	ACTG1 ACTG	Actin, cytoplasmic 2 (Gamma-actin) [Cleaved into: Actin, cytoplasmic 2, N-terminally processed]	ACTG1	SUBCELLULAR LOCATION: Cytoplasm, cytoskeleton {ECO:0000269|PubMed:28493397}.
P0DPH8	TUBA3D	Tubulin alpha-3D chain (Alpha-tubulin 3D) [Cleaved into: Detyrosinated tubulin alpha-3D chain]	TUBA3D	SUBCELLULAR LOCATION: Cytoplasm, cytoskeleton.
P08670	VIM	Vimentin	VIM	SUBCELLULAR LOCATION: Cytoplasm {ECO:0000269|PubMed:21465480, ECO:0000269|PubMed:29496907}. Cytoplasm, cytoskeleton {ECO:0000269|PubMed:18408015, ECO:0000269|PubMed:29496907}. Nucleus matrix {ECO:0000250|UniProtKB:P31000}. Cell membrane {ECO:0000250|UniProtKB:P20152}.
Q9BVA1	TUBB2B	Tubulin beta-2B chain	TUBB2B	SUBCELLULAR LOCATION: Cytoplasm, cytoskeleton {ECO:0000269|PubMed:23001566, ECO:0000269|PubMed:28013290}.
P02533	KRT14	Keratin, type I cytoskeletal 14 (Cytokeratin-14) (CK-14) (Keratin-14) (K14)	KRT14	SUBCELLULAR LOCATION: Cytoplasm. Nucleus. Note=Expressed in both as a filamentous pattern.
P26038	MSN	Moesin (Membrane-organizing extension spike protein)	MSN	SUBCELLULAR LOCATION: Cell membrane {ECO:0000269|PubMed:11728332, ECO:0000269|PubMed:15039356, ECO:0000269|PubMed:18586956, ECO:0000269|PubMed:7884872, ECO:0000269|PubMed:9298994}; Peripheral membrane protein {ECO:0000250|UniProtKB:P26041}; Cytoplasmic side {ECO:0000250|UniProtKB:P26041}. Cytoplasm, cytoskeleton {ECO:0000250|UniProtKB:P26041}. Apical cell membrane {ECO:0000250|UniProtKB:P26041}; …
Q9BQE3	TUBA1C TUBA6	Tubulin alpha-1C chain (Alpha-tubulin 6) (Tubulin alpha-6 chain) [Cleaved into: Detyrosinated tubulin alpha-1C chain]	TUBA1C	SUBCELLULAR LOCATION: Cytoplasm, cytoskeleton.
P60903	S100A10 ANX2LG CAL1L CLP11	Protein S100-A10 (Calpactin I light chain) (Calpactin-1 light chain) (Cellular ligand of annexin II) (S100 calcium-binding protein A10) (p10 protein) (p11)	S100A10
P07900	HSP90AA1 HSP90A HSPC1 HSPCA	Heat shock protein HSP 90-alpha (EC 3.6.4.10) (Heat shock 86 kDa) (HSP 86) (HSP86) (Lipopolysaccharide-associated protein 2) (LAP-2) (LPS-associated protein 2) (Renal carcinoma antigen NY-REN-38)	HSP90AA1	SUBCELLULAR LOCATION: Nucleus {ECO:0000250|UniProtKB:P07901}. Cytoplasm {ECO:0000250|UniProtKB:P07901}. Melanosome {ECO:0000269|PubMed:17081065}. Cell membrane {ECO:0000269|PubMed:11276205}. Mitochondrion {ECO:0000269|PubMed:25609812}. Note=Identified by mass spectrometry in melanosome fractions from stage I to stage IV.
P07737	PFN1	Profilin-1 (Epididymis tissue protein Li 184a) (Profilin I)	PFN1	SUBCELLULAR LOCATION: Cytoplasm, cytoskeleton.
P04406	GAPDH GAPD CDABP0047 OK/SW-cl.12	Glyceraldehyde-3-phosphate dehydrogenase (GAPDH) (EC 1.2.1.12) (Peptidyl-cysteine S-nitrosylase GAPDH) (EC 2.6.99.-)	GAPDH	SUBCELLULAR LOCATION: Cytoplasm, cytosol {ECO:0000269|PubMed:12829261}. Nucleus {ECO:0000250|UniProtKB:P04797}. Cytoplasm, perinuclear region {ECO:0000269|PubMed:12829261}. Membrane {ECO:0000269|PubMed:12829261}. Cytoplasm, cytoskeleton {ECO:0000250|UniProtKB:P04797}. Note=Translocates to the nucleus following S-nitrosylation and interaction with SIAH1, which contains a nuclear localization signa…
P14625	HSP90B1 GRP94 TRA1	Endoplasmin (94 kDa glucose-regulated protein) (GRP-94) (Heat shock protein 90 kDa beta member 1) (Tumor rejection antigen 1) (gp96 homolog)	HSP90B1	SUBCELLULAR LOCATION: Endoplasmic reticulum lumen {ECO:0000305|PubMed:12475965}. Sarcoplasmic reticulum lumen {ECO:0000250|UniProtKB:P41148}. Melanosome {ECO:0000269|PubMed:12643545, ECO:0000269|PubMed:17081065}. Note=Identified by mass spectrometry in melanosome fractions from stage I to stage IV. {ECO:0000269|PubMed:12643545, ECO:0000269|PubMed:17081065}.
P10599	TXN TRDX TRX TRX1	Thioredoxin (Trx) (ATL-derived factor) (ADF) (Surface-associated sulphydryl protein) (SASP) (allergen Hom s Trx)	TXN	SUBCELLULAR LOCATION: Nucleus {ECO:0000269|PubMed:11118054, ECO:0000269|PubMed:9108029}. Cytoplasm {ECO:0000269|PubMed:11118054, ECO:0000269|PubMed:9108029}. Secreted {ECO:0000269|PubMed:1332947}. Note=Translocates from the cytoplasm into the nucleus after phorbol 12-myristate 13-acetate induction (PMA) (PubMed:9108029). Predominantly in the cytoplasm in non irradiated cells (PubMed:11118054). Ra…
P19105	MYL12A MLCB MRLC3 RLC	Myosin regulatory light chain 12A (Epididymis secretory protein Li 24) (HEL-S-24) (MLC-2B) (Myosin RLC) (Myosin regulatory light chain 2, nonsarcomeric) (Myosin regulatory light chain MRLC3)	MYL12A
P63000	RAC1 TC25 MIG5	Ras-related C3 botulinum toxin substrate 1 (EC 3.6.5.2) (Cell migration-inducing gene 5 protein) (Ras-like protein TC25) (p21-Rac1)	RAC1	SUBCELLULAR LOCATION: Cell membrane {ECO:0000269|PubMed:1643658}; Lipid-anchor {ECO:0000269|PubMed:1903399}; Cytoplasmic side {ECO:0000269|PubMed:1643658, ECO:0000269|PubMed:19948726}. Melanosome {ECO:0000269|PubMed:17081065, ECO:0000269|PubMed:19948726, ECO:0000269|PubMed:21693584}. Cytoplasm {ECO:0000269|PubMed:19948726}. Cell projection, lamellipodium {ECO:0000250|UniProtKB:P63001}. Cell proje…
P07355	ANXA2 ANX2 ANX2L4 CAL1H LPC2D	Annexin A2 (Annexin II) (Annexin-2) (Calpactin I heavy chain) (Calpactin-1 heavy chain) (Chromobindin-8) (Lipocortin II) (Placental anticoagulant protein IV) (PAP-IV) (Protein I) (p36)	ANXA2	SUBCELLULAR LOCATION: Secreted, extracellular space, extracellular matrix, basement membrane {ECO:0000269|PubMed:17081065}. Melanosome {ECO:0000269|PubMed:17081065}. Note=In the lamina beneath the plasma membrane. Identified by mass spectrometry in melanosome fractions from stage I to stage IV. Translocated from the cytoplasm to the cell surface through a Golgi-independent mechanism.
P08238	HSP90AB1 HSP90B HSPC2 HSPCB	Heat shock protein HSP 90-beta (HSP 90) (Heat shock 84 kDa) (HSP 84) (HSP84)	HSP90AB1	SUBCELLULAR LOCATION: Cytoplasm {ECO:0000269|PubMed:16580629, ECO:0000269|PubMed:18239673, ECO:0000269|PubMed:24880080, ECO:0000269|PubMed:9482106}. Melanosome {ECO:0000269|PubMed:17081065}. Nucleus {ECO:0000269|PubMed:18239673}. Secreted {ECO:0000269|PubMed:20599762}. Cell membrane {ECO:0000269|PubMed:20599762}. Dynein axonemal particle {ECO:0000250|UniProtKB:Q6AZV1}. Note=Identified by mass spe…
P60953	CDC42	Cell division control protein 42 homolog (EC 3.6.5.2) (G25K GTP-binding protein)	CDC42	SUBCELLULAR LOCATION: Cell membrane {ECO:0000305}; Lipid-anchor {ECO:0000305}; Cytoplasmic side {ECO:0000305}. Cytoplasm, cytoskeleton, microtubule organizing center, centrosome {ECO:0000269|PubMed:15642749}. Cytoplasm, cytoskeleton, spindle {ECO:0000269|PubMed:15642749}. Midbody {ECO:0000269|PubMed:15642749}. Cell projection, dendrite {ECO:0000250|UniProtKB:P60766}. Note=Localizes to spindle dur…
P21333	FLNA FLN FLN1	Filamin-A (FLN-A) (Actin-binding protein 280) (ABP-280) (Alpha-filamin) (Endothelial actin-binding protein) (Filamin-1) (Non-muscle filamin)	FLNA	SUBCELLULAR LOCATION: Cytoplasm, cell cortex {ECO:0000269|PubMed:16291724}. Cytoplasm, cytoskeleton {ECO:0000250|UniProtKB:Q8BTM8}. Perikaryon {ECO:0000250|UniProtKB:Q8BTM8}. Cell projection, growth cone {ECO:0000250|UniProtKB:Q8BTM8}. Note=Colocalizes with CPMR1 in the central region of DRG neuron growth cone (By similarity). Following SEMA3A stimulation of DRG neurons, colocalizes with F-actin …
P62826	RAN ARA24 OK/SW-cl.81	GTP-binding nuclear protein Ran (Androgen receptor-associated protein 24) (GTPase Ran) (Ras-like protein TC4) (Ras-related nuclear protein)	RAN	SUBCELLULAR LOCATION: Nucleus {ECO:0000269|PubMed:10679025, ECO:0000269|PubMed:12194828, ECO:0000269|PubMed:18617507, ECO:0000269|PubMed:1961752, ECO:0000269|PubMed:19753112, ECO:0000269|PubMed:31075303, ECO:0000269|PubMed:8421051, ECO:0000269|PubMed:8896452, ECO:0000269|PubMed:9351834, ECO:0000269|PubMed:9822603}. Nucleus envelope {ECO:0000269|PubMed:8896452, ECO:0000269|PubMed:9822603}. Cytopla…
P13639	EEF2 EF2	Elongation factor 2 (EF-2)	EEF2	SUBCELLULAR LOCATION: Cytoplasm {ECO:0000269|PubMed:25064856}. Nucleus {ECO:0000269|PubMed:24648518}. Note=Phosphorylation by CSK promotes cleavage and SUMOylation-dependent nuclear translocation of the C-terminal cleavage product. {ECO:0000269|PubMed:24648518}.
Q05639	EEF1A2 EEF1AL STN	Elongation factor 1-alpha 2 (EF-1-alpha-2) (Eukaryotic elongation factor 1 A-2) (eEF1A-2) (Statin-S1)	EEF1A2	SUBCELLULAR LOCATION: Nucleus {ECO:0000250}.
P08134	RHOC ARH9 ARHC	Rho-related GTP-binding protein RhoC (Rho cDNA clone 9) (h9)	RHOC	SUBCELLULAR LOCATION: Cell membrane {ECO:0000305}; Lipid-anchor {ECO:0000305}; Cytoplasmic side {ECO:0000305}. Cleavage furrow {ECO:0000269|PubMed:16236794}. Note=Translocates to the equatorial region before furrow formation in a ECT2-dependent manner.
P62820	RAB1A RAB1	Ras-related protein Rab-1A (EC 3.6.5.2) (YPT1-related protein)	RAB1A	SUBCELLULAR LOCATION: Golgi apparatus {ECO:0000269|PubMed:22939626}. Endoplasmic reticulum {ECO:0000269|PubMed:22939626}. Early endosome {ECO:0000269|PubMed:21303926}. Cytoplasm, cytosol {ECO:0000305|PubMed:19942850}. Membrane {ECO:0000269|PubMed:19942850, ECO:0000269|PubMed:23815289}. Melanosome {ECO:0000250|UniProtKB:P62821}. Note=Alternates between membrane-associated and cytosolic forms. {ECO…
P05556	ITGB1 FNRB MDF2 MSK12	Integrin beta-1 (Fibronectin receptor subunit beta) (Glycoprotein IIa) (GPIIA) (VLA-4 subunit beta) (CD antigen CD29)	ITGB1	SUBCELLULAR LOCATION: Cell membrane {ECO:0000269|PubMed:32487760, ECO:0000303|PubMed:10455171}; Single-pass type I membrane protein {ECO:0000255}. Cell projection, invadopodium membrane {ECO:0000269|PubMed:10455171}; Single-pass type I membrane protein {ECO:0000255}. Cell projection, ruffle membrane {ECO:0000303|PubMed:10455171}; Single-pass type I membrane protein {ECO:0000255}. Recycling endoso…
P15311	EZR VIL2	Ezrin (Cytovillin) (Villin-2) (p81)	EZR	SUBCELLULAR LOCATION: Apical cell membrane {ECO:0000269|PubMed:18046454}; Peripheral membrane protein {ECO:0000269|PubMed:18046454}; Cytoplasmic side {ECO:0000269|PubMed:18046454}. Cell projection {ECO:0000269|PubMed:18046454}. Cell projection, microvillus membrane {ECO:0000269|PubMed:18046454}; Peripheral membrane protein {ECO:0000269|PubMed:18046454}; Cytoplasmic side {ECO:0000269|PubMed:180464…
P62879	GNB2	Guanine nucleotide-binding protein G(I)/G(S)/G(T) subunit beta-2 (G protein subunit beta-2) (Transducin beta chain 2)	GNB2	SUBCELLULAR LOCATION: Cytoplasm, perinuclear region {ECO:0000269|PubMed:16498633}.
P62873	GNB1	Guanine nucleotide-binding protein G(I)/G(S)/G(T) subunit beta-1 (Transducin beta chain 1)	GNB1
P08133	ANXA6 ANX6	Annexin A6 (67 kDa calelectrin) (Annexin VI) (Annexin-6) (Calphobindin-II) (CPB-II) (Chromobindin-20) (Lipocortin VI) (Protein III) (p68) (p70)	ANXA6	SUBCELLULAR LOCATION: Cytoplasm {ECO:0000250}. Melanosome {ECO:0000269|PubMed:17081065}. Note=Identified by mass spectrometry in melanosome fractions from stage I to stage IV.
Q00610	CLTC CLH17 CLTCL2 KIAA0034	Clathrin heavy chain 1 (Clathrin heavy chain on chromosome 17) (CLH-17)	CLTC	SUBCELLULAR LOCATION: Cytoplasmic vesicle membrane {ECO:0000269|PubMed:17081065}; Peripheral membrane protein {ECO:0000269|PubMed:17081065}; Cytoplasmic side {ECO:0000269|PubMed:17081065}. Membrane, coated pit {ECO:0000269|PubMed:17081065}; Peripheral membrane protein {ECO:0000269|PubMed:17081065}; Cytoplasmic side {ECO:0000269|PubMed:17081065}. Melanosome {ECO:0000269|PubMed:17081065}. Cytoplasm…
D5H3J5	HLA-B	HLA class I histocompatibility antigen B alpha chain (HLA class I histocompatibility antigen, B alpha chain) (MHC class I antigen) (MHC class I protein)	HLA-B
P50990	CCT8 C21orf112 CCTQ KIAA0002	T-complex protein 1 subunit theta (TCP-1-theta) (CCT-theta) (Chaperonin containing T-complex polypeptide 1 subunit 8) (Renal carcinoma antigen NY-REN-15)	CCT8	SUBCELLULAR LOCATION: Cytoplasm {ECO:0000269|PubMed:20080638}. Cytoplasm, cytoskeleton, microtubule organizing center, centrosome {ECO:0000269|PubMed:14654843, ECO:0000269|PubMed:20080638}. Cytoplasm, cytoskeleton, cilium basal body {ECO:0000250|UniProtKB:P42932}.
P16949	STMN1 C1orf215 LAP18 OP18	Stathmin (Leukemia-associated phosphoprotein p18) (Metablastin) (Oncoprotein 18) (Op18) (Phosphoprotein p19) (pp19) (Prosolin) (Protein Pr22) (pp17)	STMN1	SUBCELLULAR LOCATION: Cytoplasm, cytoskeleton.
P78371	CCT2 99D8.1 CCTB	T-complex protein 1 subunit beta (TCP-1-beta) (CCT-beta)	CCT2	SUBCELLULAR LOCATION: Cytoplasm {ECO:0000269|PubMed:20080638}.
P40227	CCT6A CCT6 CCTZ	T-complex protein 1 subunit zeta (TCP-1-zeta) (Acute morphine dependence-related protein 2) (CCT-zeta-1) (HTR3) (Tcp20)	CCT6A	SUBCELLULAR LOCATION: Cytoplasm {ECO:0000269|PubMed:8034610}.
Q9Y696	CLIC4	Chloride intracellular channel protein 4 (Intracellular chloride ion channel protein p64H1)	CLIC4	SUBCELLULAR LOCATION: Cytoplasm, cytoskeleton, microtubule organizing center, centrosome. Cytoplasmic vesicle membrane {ECO:0000305}; Single-pass membrane protein {ECO:0000305}. Nucleus matrix. Cell membrane {ECO:0000305}; Single-pass membrane protein {ECO:0000305}. Mitochondrion. Cell junction. Note=Colocalized with AKAP9 at the centrosome and midbody. Exists both as soluble cytoplasmic protein …
P11586	MTHFD1 MTHFC MTHFD	C-1-tetrahydrofolate synthase, cytoplasmic (C1-THF synthase) (Epididymis secretory sperm binding protein) [Cleaved into: C-1-tetrahydrofolate synthase, cytoplasmic, N-terminally processed] [Includes: Methylenetetrahydrofolate dehydrogenase (EC 1.5.1.5); Methenyltetrahydrofolate cyclohydrolase (EC 3.5.4.9); Formyltetrahydrofolate synthetase (EC 6.3.4.3)]	MTHFD1	SUBCELLULAR LOCATION: Cytoplasm {ECO:0000305|PubMed:3053686}.
P25705	ATP5F1A ATP5A ATP5A1 ATP5AL2 ATPM	ATP synthase subunit alpha, mitochondrial (ATP synthase F1 subunit alpha)	ATP5F1A	SUBCELLULAR LOCATION: Mitochondrion {ECO:0000269|PubMed:30146159}. Mitochondrion inner membrane {ECO:0000250|UniProtKB:P19483}; Peripheral membrane protein {ECO:0000250|UniProtKB:P19483}; Matrix side {ECO:0000250|UniProtKB:P19483}. Cell membrane {ECO:0000269|PubMed:10077593}; Peripheral membrane protein {ECO:0000269|PubMed:10077593}; Extracellular side {ECO:0000269|PubMed:10077593}. Note=Colocali…
P55072	VCP	Transitional endoplasmic reticulum ATPase (TER ATPase) (EC 3.6.4.6) (15S Mg(2+)-ATPase p97 subunit) (Valosin-containing protein) (VCP)	VCP	SUBCELLULAR LOCATION: Cytoplasm, cytosol {ECO:0000269|PubMed:15456787}. Endoplasmic reticulum {ECO:0000269|PubMed:15215856}. Nucleus {ECO:0000269|PubMed:23042605, ECO:0000269|PubMed:26842564}. Cytoplasm, Stress granule {ECO:0000269|PubMed:29804830}. Note=Present in the neuronal hyaline inclusion bodies specifically found in motor neurons from amyotrophic lateral sclerosis patients (PubMed:1545678…
Q14315	FLNC ABPL FLN2	Filamin-C (FLN-C) (FLNc) (ABP-280-like protein) (ABP-L) (Actin-binding-like protein) (Filamin-2) (Gamma-filamin)	FLNC	SUBCELLULAR LOCATION: Cytoplasm {ECO:0000269|PubMed:11038172, ECO:0000269|PubMed:25351925}. Membrane {ECO:0000269|PubMed:11038172}; Peripheral membrane protein {ECO:0000269|PubMed:11038172}. Cytoplasm, cytoskeleton {ECO:0000269|PubMed:11038172}. Cytoplasm, myofibril, sarcomere, Z line {ECO:0000269|PubMed:11038172}. Note=A small amount localizes at membranes. In striated muscle cells, it predomina…
Q16658	FSCN1 FAN1 HSN SNL	Fascin (55 kDa actin-bundling protein) (Singed-like protein) (p55)	FSCN1	SUBCELLULAR LOCATION: Cytoplasm, cytosol {ECO:0000269|PubMed:21706053, ECO:0000269|PubMed:9571235}. Cytoplasm, cell cortex {ECO:0000269|PubMed:21685497}. Cytoplasm, cytoskeleton {ECO:0000269|PubMed:21685497, ECO:0000269|PubMed:3525578, ECO:0000269|PubMed:9571235}. Cytoplasm, cytoskeleton, stress fiber {ECO:0000269|PubMed:21706053}. Cell projection, filopodium {ECO:0000269|PubMed:20137952, ECO:000…
Q14019	COTL1 CLP	Coactosin-like protein	COTL1	SUBCELLULAR LOCATION: Cytoplasm {ECO:0000269|PubMed:11583571}. Cytoplasm, cytoskeleton {ECO:0000269|PubMed:11583571}. Nucleus {ECO:0000269|PubMed:19807693}.
P12814	ACTN1	Alpha-actinin-1 (Alpha-actinin cytoskeletal isoform) (F-actin cross-linking protein) (Non-muscle alpha-actinin-1)	ACTN1	SUBCELLULAR LOCATION: Cytoplasm, cytoskeleton {ECO:0000269|PubMed:24069336, ECO:0000269|PubMed:7750553}. Cytoplasm, myofibril, sarcomere, Z line {ECO:0000269|PubMed:7750553}. Cell membrane {ECO:0000250|UniProtKB:Q9Z1P2}. Cell junction {ECO:0000250|UniProtKB:Q9Z1P2}. Cell projection, ruffle {ECO:0000250|UniProtKB:Q7TPR4}. Note=Colocalizes with MYOZ2 and PPP3CA at the Z-line of heart and skeletal m…
B1AK88	CAPZB hCG_41078	F-actin-capping protein subunit beta	CAPZB	SUBCELLULAR LOCATION: Cytoplasm, cytoskeleton {ECO:0000256|RuleBase:RU365078}. Cytoplasm, myofibril, sarcomere {ECO:0000256|ARBA:ARBA00004204}.
P35579	MYH9	Myosin-9 (Cellular myosin heavy chain, type A) (Myosin heavy chain 9) (Myosin heavy chain, non-muscle IIa) (Non-muscle myosin heavy chain A) (NMMHC-A) (Non-muscle myosin heavy chain IIa) (NMMHC II-a) (NMMHC-IIA)	MYH9	SUBCELLULAR LOCATION: Cytoplasm, cytoskeleton {ECO:0000269|PubMed:22693546}. Cytoplasm, cell cortex {ECO:0000250|UniProtKB:Q8VDD5}. Cytoplasmic vesicle, secretory vesicle, Cortical granule {ECO:0000250|UniProtKB:Q8VDD5}. Note=Colocalizes with actin filaments at lamellipodia margins and at the leading edge of migrating cells (PubMed:20052411). In retinal pigment epithelial cells, predominantly loc…
O43707	ACTN4	Alpha-actinin-4 (Non-muscle alpha-actinin 4)	ACTN4	SUBCELLULAR LOCATION: Nucleus {ECO:0000269|PubMed:22351778, ECO:0000269|PubMed:9508771}. Cytoplasm {ECO:0000269|PubMed:22351778, ECO:0000269|PubMed:9508771}. Cell junction {ECO:0000250|UniProtKB:P57780}. Cytoplasm, cytoskeleton, stress fiber {ECO:0000269|PubMed:9508771}. Cytoplasm, perinuclear region {ECO:0000250|UniProtKB:P57780}. Note=Localized in cytoplasmic mRNP granules containing untranslat…
P35221	CTNNA1	Catenin alpha-1 (Alpha E-catenin) (Cadherin-associated protein) (Renal carcinoma antigen NY-REN-13)	CTNNA1	SUBCELLULAR LOCATION: [Isoform 1]: Cytoplasm, cytoskeleton. Cell junction, adherens junction. Cell membrane; Peripheral membrane protein; Cytoplasmic side. Cell junction. Note=Found at cell-cell boundaries and probably at cell-matrix boundaries.; SUBCELLULAR LOCATION: [Isoform 3]: Cell membrane {ECO:0000269|PubMed:21708131}; Peripheral membrane protein {ECO:0000269|PubMed:21708131}; Cytoplasmic s…
P61158	ACTR3 ARP3	Actin-related protein 3 (Actin-like protein 3)	ACTR3	SUBCELLULAR LOCATION: Cytoplasm, cytoskeleton {ECO:0000269|PubMed:19109554}. Cell projection {ECO:0000269|PubMed:9230079}. Nucleus {ECO:0000269|PubMed:16767080, ECO:0000269|PubMed:17220302, ECO:0000269|PubMed:29925947}. Note=In pre-apoptotic cells, colocalizes with MEFV in large specks (pyroptosomes) (PubMed:19109554).
P49006	MARCKSL1 MLP MRP	MARCKS-related protein (MARCKS-like protein 1) (Macrophage myristoylated alanine-rich C kinase substrate) (Mac-MARCKS) (MacMARCKS)	MARCKSL1	SUBCELLULAR LOCATION: Cytoplasm, cytoskeleton {ECO:0000250|UniProtKB:P28667}. Cell membrane {ECO:0000305|PubMed:22751924, ECO:0000305|PubMed:25255805}; Lipid-anchor {ECO:0000305|PubMed:25255805}. Note=Associates with the membrane via the insertion of the N-terminal N-myristoyl chain and the partial insertion of the effector domain. Association of the effector domain with membranes may be regulate…
Q5TCU3	TPM2	Tropomyosin beta chain	TPM2	SUBCELLULAR LOCATION: Cytoplasm, cytoskeleton {ECO:0000256|ARBA:ARBA00004245}.
P60981	DSTN ACTDP DSN	Destrin (Actin-depolymerizing factor) (ADF)	DSTN
H7BYY1	TPM1 hCG_33495	Tropomyosin 1 (Alpha), isoform CRA_m (Tropomyosin alpha-1 chain)	TPM1	SUBCELLULAR LOCATION: Cytoplasm, cytoskeleton {ECO:0000256|ARBA:ARBA00004245}.
P67936	TPM4	Tropomyosin alpha-4 chain (TM30p1) (Tropomyosin-4)	TPM4	SUBCELLULAR LOCATION: Cytoplasm, cytoskeleton {ECO:0000250|UniProtKB:P09495}. Note=Associates with F-actin stress fibers. {ECO:0000250|UniProtKB:P09495}.
Q9Y281	CFL2	Cofilin-2 (Cofilin, muscle isoform)	CFL2	SUBCELLULAR LOCATION: Nucleus matrix {ECO:0000250}. Cytoplasm, cytoskeleton {ECO:0000250}. Note=Colocalizes with CSPR3 in the Z line of sarcomeres. {ECO:0000269|PubMed:19752190}.
Q9Y490	TLN1 KIAA1027 TLN	Talin-1	TLN1	SUBCELLULAR LOCATION: Cell projection, ruffle membrane {ECO:0000250}; Peripheral membrane protein {ECO:0000250}; Cytoplasmic side {ECO:0000250}. Cytoplasm, cytoskeleton {ECO:0000250}. Cell surface {ECO:0000250|UniProtKB:P26039}. Cell junction, focal adhesion {ECO:0000250|UniProtKB:P26039}. Note=Colocalizes with LAYN at the membrane ruffles. Localized preferentially in focal adhesions than fibrill…
Q15019	SEPTIN2 DIFF6 KIAA0158 NEDD5 SEPT2	Septin-2 (Neural precursor cell expressed developmentally down-regulated protein 5) (NEDD-5)	SEPTIN2	SUBCELLULAR LOCATION: Cytoplasm {ECO:0000269|PubMed:15774761}. Cytoplasm, cytoskeleton {ECO:0000269|PubMed:15774761}. Cytoplasm, cytoskeleton, spindle {ECO:0000269|PubMed:15774761}. Chromosome, centromere, kinetochore {ECO:0000269|PubMed:15774761}. Cleavage furrow {ECO:0000269|PubMed:15774761}. Midbody {ECO:0000269|PubMed:15774761}. Cytoplasm, cell cortex {ECO:0000269|PubMed:15774761}. Cell proje…
P50991	CCT4 CCTD SRB	T-complex protein 1 subunit delta (TCP-1-delta) (CCT-delta) (Stimulator of TAR RNA-binding)	CCT4	SUBCELLULAR LOCATION: Cytoplasm {ECO:0000269|PubMed:17081065, ECO:0000269|PubMed:20080638}. Melanosome {ECO:0000269|PubMed:17081065}. Cytoplasm, cytoskeleton, microtubule organizing center, centrosome {ECO:0000269|PubMed:14654843, ECO:0000269|PubMed:20080638}. Cytoplasm, cytoskeleton, cilium basal body {ECO:0000250|UniProtKB:P80315}. Note=Identified by mass spectrometry in melanosome fractions fr…
P04899	GNAI2 GNAI2B	Guanine nucleotide-binding protein G(i) subunit alpha-2 (Adenylate cyclase-inhibiting G alpha protein)	GNAI2	SUBCELLULAR LOCATION: Cytoplasm {ECO:0000269|PubMed:17635935}. Cytoplasm, cytoskeleton, microtubule organizing center, centrosome {ECO:0000269|PubMed:17635935}. Cell membrane {ECO:0000269|PubMed:17635935}. Membrane {ECO:0000305}; Lipid-anchor {ECO:0000305}. Note=Localizes in the centrosomes of interphase and mitotic cells. Detected at the cleavage furrow and/or the midbody.
O75347	TBCA	Tubulin-specific chaperone A (TCP1-chaperonin cofactor A) (Tubulin-folding cofactor A) (CFA)	TBCA	SUBCELLULAR LOCATION: Cytoplasm, cytoskeleton.
P50995	ANXA11 ANX11	Annexin A11 (56 kDa autoantigen) (Annexin XI) (Annexin-11) (Calcyclin-associated annexin 50) (CAP-50)	ANXA11	SUBCELLULAR LOCATION: Cytoplasm {ECO:0000269|PubMed:28469040}. Melanosome. Nucleus envelope. Nucleus, nucleoplasm {ECO:0000269|PubMed:28469040}. Cytoplasm, cytoskeleton, spindle. Note=Found throughout the nucleoplasm at interphase and during mitosis concentrates around the mitotic apparatus (By similarity). Elevation of intracellular calcium causes relocalization from the nucleoplasm to the nucle…
P61163	ACTR1A CTRN1	Alpha-centractin (Centractin) (ARP1) (Actin-RPV) (Centrosome-associated actin homolog)	ACTR1A	SUBCELLULAR LOCATION: Cytoplasm, cytoskeleton {ECO:0000250|UniProtKB:P85515}. Cytoplasm, cytoskeleton, microtubule organizing center, centrosome {ECO:0000269|PubMed:14654843}. Cytoplasm, cell cortex {ECO:0000269|PubMed:22327364}.
P63167	DYNLL1 DLC1 DNCL1 DNCLC1 HDLC1	Dynein light chain 1, cytoplasmic (8 kDa dynein light chain) (DLC8) (Dynein light chain LC8-type 1) (Protein inhibitor of neuronal nitric oxide synthase) (PIN)	DYNLL1	SUBCELLULAR LOCATION: Cytoplasm, cytoskeleton, microtubule organizing center, centrosome {ECO:0000269|PubMed:14654843}. Cytoplasm, cytoskeleton {ECO:0000269|PubMed:20921139}. Nucleus {ECO:0000269|PubMed:15891768}. Mitochondrion {ECO:0000269|PubMed:18084006}. Note=Upon induction of apoptosis translocates together with BCL2L11 to mitochondria. {ECO:0000269|PubMed:18084006}.
P17987	TCP1 CCT1 CCTA	T-complex protein 1 subunit alpha (TCP-1-alpha) (CCT-alpha)	TCP1	SUBCELLULAR LOCATION: Cytoplasm, cytosol {ECO:0000269|PubMed:1630492}. Cytoplasm, cytoskeleton, microtubule organizing center, centrosome {ECO:0000269|PubMed:14654843, ECO:0000269|PubMed:20080638}.
P35241	RDX	Radixin	RDX	SUBCELLULAR LOCATION: Cell membrane; Peripheral membrane protein; Cytoplasmic side. Cytoplasm, cytoskeleton. Cleavage furrow. Cell projection, microvillus {ECO:0000250|UniProtKB:P26043}. Note=Highly concentrated in the undercoat of the cell-to-cell adherens junction and the cleavage furrow in the interphase and mitotic phase, respectively.
Q8WUM4	PDCD6IP AIP1 ALIX KIAA1375	Programmed cell death 6-interacting protein (PDCD6-interacting protein) (ALG-2-interacting protein 1) (ALG-2-interacting protein X) (Hp95)	PDCD6IP	SUBCELLULAR LOCATION: Cytoplasm, cytosol {ECO:0000250|UniProtKB:Q9QZA2}. Melanosome {ECO:0000269|PubMed:17081065}. Cytoplasm, cytoskeleton, microtubule organizing center, centrosome {ECO:0000269|PubMed:17556548, ECO:0000269|PubMed:17853893}. Secreted, extracellular exosome {ECO:0000269|PubMed:22660413}. Cell junction, tight junction {ECO:0000250|UniProtKB:Q9WU78}. Midbody, Midbody ring {ECO:00002…
Q16555	DPYSL2 CRMP2 ULIP2	Dihydropyrimidinase-related protein 2 (DRP-2) (Collapsin response mediator protein 2) (CRMP-2) (N2A3) (Unc-33-like phosphoprotein 2) (ULIP-2)	DPYSL2	SUBCELLULAR LOCATION: Cytoplasm, cytosol {ECO:0000269|PubMed:20801876}. Cytoplasm, cytoskeleton {ECO:0000269|PubMed:20801876}. Membrane {ECO:0000269|PubMed:20801876}. Note=Tightly but non-covalently associated with membranes.
P48643	CCT5 CCTE KIAA0098	T-complex protein 1 subunit epsilon (TCP-1-epsilon) (CCT-epsilon)	CCT5	SUBCELLULAR LOCATION: Cytoplasm {ECO:0000269|PubMed:20080638}. Cytoplasm, cytoskeleton, microtubule organizing center, centrosome {ECO:0000269|PubMed:14654843, ECO:0000269|PubMed:20080638}.
P35080	PFN2	Profilin-2 (Profilin II)	PFN2	SUBCELLULAR LOCATION: Cytoplasm, cytoskeleton.
Q13561	DCTN2 DCTN50	Dynactin subunit 2 (50 kDa dynein-associated polypeptide) (Dynactin complex 50 kDa subunit) (DCTN-50) (p50 dynamitin)	DCTN2	SUBCELLULAR LOCATION: Cytoplasm, cytoskeleton, microtubule organizing center, centrosome {ECO:0000269|PubMed:14654843, ECO:0000269|PubMed:8647893}. Membrane {ECO:0000269|PubMed:8647893}; Peripheral membrane protein {ECO:0000269|PubMed:8647893}.
P46060	RANGAP1 KIAA1835 SD	Ran GTPase-activating protein 1 (RanGAP1)	RANGAP1	SUBCELLULAR LOCATION: Cytoplasm {ECO:0000269|PubMed:15037602, ECO:0000305|PubMed:8146159}. Nucleus, nucleoplasm {ECO:0000269|PubMed:8146159}. Nucleus envelope {ECO:0000269|PubMed:11854305, ECO:0000269|PubMed:15037602}. Chromosome, centromere, kinetochore {ECO:0000269|PubMed:11854305}. Cytoplasm, cytoskeleton, spindle {ECO:0000269|PubMed:11854305, ECO:0000269|PubMed:15037602}. Note=Cytoplasmic dur…
Q9NP97	DYNLRB1 BITH DNCL2A DNLC2A ROBLD1 HSPC162	Dynein light chain roadblock-type 1 (Bithoraxoid-like protein) (BLP) (Dynein light chain 2A, cytoplasmic) (Dynein-associated protein Km23) (Roadblock domain-containing protein 1)	DYNLRB1	SUBCELLULAR LOCATION: Cytoplasm, cytoskeleton.
Q13509	TUBB3 TUBB4	Tubulin beta-3 chain (Tubulin beta-4 chain) (Tubulin beta-III)	TUBB3	SUBCELLULAR LOCATION: Cytoplasm, cytoskeleton {ECO:0000250|UniProtKB:Q9ERD7}. Cell projection, growth cone {ECO:0000250|UniProtKB:Q9ERD7}. Cell projection, lamellipodium {ECO:0000250|UniProtKB:Q9ERD7}. Cell projection, filopodium {ECO:0000250|UniProtKB:Q9ERD7}.
P68032	ACTC1 ACTC	Actin, alpha cardiac muscle 1 (Alpha-cardiac actin) [Cleaved into: Actin, alpha cardiac muscle 1, intermediate form]	ACTC1	SUBCELLULAR LOCATION: Cytoplasm, cytoskeleton.
Q02790	FKBP4 FKBP52	Peptidyl-prolyl cis-trans isomerase FKBP4 (PPIase FKBP4) (EC 5.2.1.8) (51 kDa FK506-binding protein) (FKBP51) (52 kDa FK506-binding protein) (52 kDa FKBP) (FKBP-52) (59 kDa immunophilin) (p59) (FK506-binding protein 4) (FKBP-4) (FKBP59) (HSP-binding immunophilin) (HBI) (Immunophilin FKBP52) (Rotamase) [Cleaved into: Peptidyl-prolyl cis-trans isomerase FKBP4, N-terminally processed]	FKBP4	SUBCELLULAR LOCATION: Cytoplasm, cytosol {ECO:0000269|PubMed:2378870}. Mitochondrion {ECO:0000269|PubMed:21730050}. Nucleus {ECO:0000250|UniProtKB:P30416}. Cytoplasm, cytoskeleton {ECO:0000250|UniProtKB:Q9QVC8}. Cell projection, axon {ECO:0000250|UniProtKB:Q9QVC8}. Note=Shuttles from mitochondria to nucleus; co-localizes in mitochondria with the glucocorticoid receptor (PubMed:21730050). Colocali…
P68366	TUBA4A TUBA1	Tubulin alpha-4A chain (Alpha-tubulin 1) (Testis-specific alpha-tubulin) (Tubulin H2-alpha) (Tubulin alpha-1 chain)	TUBA4A	SUBCELLULAR LOCATION: Cytoplasm, cytoskeleton.
P51858	HDGF HMG1L2	Hepatoma-derived growth factor (HDGF) (High mobility group protein 1-like 2) (HMG-1L2)	HDGF	SUBCELLULAR LOCATION: [Isoform 1]: Nucleus {ECO:0000269|PubMed:11751870, ECO:0000269|PubMed:26845719}. Cytoplasm {ECO:0000269|PubMed:11751870}. Secreted, extracellular exosome {ECO:0000269|PubMed:27926477}. Note=Secreted by exosomes and is located inside the exosome (PubMed:27926477). May also be secreted as free protein via an as yet unknown pathway (PubMed:27926477). {ECO:0000269|PubMed:2792647…
Q04917	YWHAH YWHA1	14-3-3 protein eta (Protein AS1)	YWHAH
Q09666	AHNAK PM227	Neuroblast differentiation-associated protein AHNAK (Desmoyokin)	AHNAK	SUBCELLULAR LOCATION: Nucleus.
P61160	ACTR2 ARP2	Actin-related protein 2 (Actin-like protein 2)	ACTR2	SUBCELLULAR LOCATION: Cytoplasm, cytoskeleton {ECO:0000269|PubMed:9000076}. Cell projection {ECO:0000269|PubMed:9000076}. Nucleus {ECO:0000269|PubMed:17220302, ECO:0000269|PubMed:29925947}.
O15145	ARPC3 ARC21	Actin-related protein 2/3 complex subunit 3 (Arp2/3 complex 21 kDa subunit) (p21-ARC)	ARPC3	SUBCELLULAR LOCATION: Cytoplasm, cytoskeleton {ECO:0000269|PubMed:9230079, ECO:0000269|PubMed:9359840}. Cell projection {ECO:0000269|PubMed:9230079, ECO:0000269|PubMed:9359840}. Nucleus {ECO:0000269|PubMed:29925947}.
O15511	ARPC5 ARC16	Actin-related protein 2/3 complex subunit 5 (Arp2/3 complex 16 kDa subunit) (p16-ARC)	ARPC5	SUBCELLULAR LOCATION: Cytoplasm, cytoskeleton {ECO:0000269|PubMed:9230079}. Cell projection {ECO:0000269|PubMed:9230079}. Nucleus {ECO:0000269|PubMed:29925947}.
P59998	ARPC4 ARC20	Actin-related protein 2/3 complex subunit 4 (Arp2/3 complex 20 kDa subunit) (p20-ARC)	ARPC4	SUBCELLULAR LOCATION: Cytoplasm, cytoskeleton {ECO:0000269|PubMed:9359840}. Cell projection {ECO:0000269|PubMed:9359840}. Nucleus {ECO:0000269|PubMed:29925947}.
P61586	RHOA ARH12 ARHA RHO12	Transforming protein RhoA (EC 3.6.5.2) (Rho cDNA clone 12) (h12)	RHOA	SUBCELLULAR LOCATION: Cell membrane; Lipid-anchor; Cytoplasmic side. Cytoplasm, cytoskeleton. Cleavage furrow. Cytoplasm, cell cortex {ECO:0000269|PubMed:9635436}. Midbody. Cell projection, lamellipodium {ECO:0000250|UniProtKB:Q9QUI0}. Cell projection, dendrite {ECO:0000250|UniProtKB:Q9QUI0}. Note=Localized to cell-cell contacts in calcium-treated keratinocytes (By similarity). Translocates to th…
Q14116	IL18 IGIF IL1F4	Interleukin-18 (IL-18) (Iboctadekin) (Interferon gamma-inducing factor) (IFN-gamma-inducing factor) (Interleukin-1 gamma) (IL-1 gamma)	IL18	SUBCELLULAR LOCATION: Cytoplasm {ECO:0000269|PubMed:32272059}. Secreted {ECO:0000269|PubMed:23955712, ECO:0000269|PubMed:32272059, ECO:0000269|PubMed:33883744}. Note=The precursor is cytosolic (PubMed:33883744). In response to inflammasome-activating signals, cleaved and secreted (PubMed:33883744). Mature form is secreted and released in the extracellular milieu by passing through the gasdermin-D…
P04632	CAPNS1 CAPN4 CAPNS	Calpain small subunit 1 (CSS1) (Calcium-activated neutral proteinase small subunit) (CANP small subunit) (Calcium-dependent protease small subunit) (CDPS) (Calcium-dependent protease small subunit 1) (Calpain regulatory subunit)	CAPNS1	SUBCELLULAR LOCATION: Cytoplasm {ECO:0000250}. Cell membrane {ECO:0000250}. Note=Translocates to the plasma membrane upon calcium binding. {ECO:0000250}.
Q08752	PPID CYP40 CYPD	Peptidyl-prolyl cis-trans isomerase D (PPIase D) (EC 5.2.1.8) (40 kDa peptidyl-prolyl cis-trans isomerase) (Cyclophilin-40) (CYP-40) (Cyclophilin-related protein) (Rotamase D)	PPID	SUBCELLULAR LOCATION: Cytoplasm {ECO:0000269|PubMed:11525244, ECO:0000269|PubMed:18708059}. Nucleus, nucleolus {ECO:0000269|PubMed:11525244, ECO:0000269|PubMed:18708059}. Nucleus, nucleoplasm {ECO:0000269|PubMed:11525244, ECO:0000269|PubMed:18708059}.
Q16181	SEPTIN7 CDC10 SEPT7	Septin-7 (CDC10 protein homolog)	SEPTIN7	SUBCELLULAR LOCATION: Cytoplasm {ECO:0000269|PubMed:18460473}. Chromosome, centromere, kinetochore {ECO:0000269|PubMed:18460473}. Cytoplasm, cytoskeleton, spindle {ECO:0000269|PubMed:18460473}. Cleavage furrow {ECO:0000269|PubMed:18460473}. Midbody {ECO:0000269|PubMed:18460473}. Cytoplasm, cytoskeleton, cilium axoneme {ECO:0000250}. Cell projection, cilium, flagellum {ECO:0000269|PubMed:25588830}…
P18206	VCL	Vinculin (Metavinculin) (MV)	VCL	SUBCELLULAR LOCATION: Cell membrane {ECO:0000250|UniProtKB:P12003}; Peripheral membrane protein {ECO:0000250|UniProtKB:P12003}; Cytoplasmic side {ECO:0000250|UniProtKB:P12003}. Cell junction, adherens junction {ECO:0000250|UniProtKB:P12003}. Cell junction, focal adhesion {ECO:0000250|UniProtKB:P12003}. Cytoplasm, cytoskeleton {ECO:0000250|UniProtKB:P85972}. Cell membrane, sarcolemma {ECO:0000250|…
P46108	CRK	Adapter molecule crk (Proto-oncogene c-Crk) (p38)	CRK	SUBCELLULAR LOCATION: Cytoplasm {ECO:0000250}. Cell membrane {ECO:0000250}. Note=Translocated to the plasma membrane upon cell adhesion. {ECO:0000250}.
P51153	RAB13 GIG4	Ras-related protein Rab-13 (Cell growth-inhibiting gene 4 protein)	RAB13	SUBCELLULAR LOCATION: Cell membrane {ECO:0000269|PubMed:15528189}; Lipid-anchor {ECO:0000305|PubMed:8375503}; Cytoplasmic side {ECO:0000305|PubMed:8375503}. Cytoplasmic vesicle membrane {ECO:0000269|PubMed:15528189, ECO:0000269|PubMed:8294494}; Lipid-anchor {ECO:0000305|PubMed:8375503}; Cytoplasmic side {ECO:0000305|PubMed:8375503}. Cell junction, tight junction {ECO:0000269|PubMed:12058051, ECO:…
Q9UQB8	BAIAP2	Brain-specific angiogenesis inhibitor 1-associated protein 2 (BAI-associated protein 2) (BAI1-associated protein 2) (Protein BAP2) (Fas ligand-associated factor 3) (FLAF3) (Insulin receptor substrate p53/p58) (IRS-58) (IRSp53/58) (Insulin receptor substrate protein of 53 kDa) (IRSp53) (Insulin receptor substrate p53)	BAIAP2	SUBCELLULAR LOCATION: Cytoplasm. Membrane; Peripheral membrane protein. Cell projection, filopodium. Cell projection, ruffle. Cytoplasm, cytoskeleton. Note=Detected throughout the cytoplasm in the absence of specific binding partners. Detected in filopodia and close to membrane ruffles. Recruited to actin pedestals that are formed upon infection by bacteria at bacterial attachment sites.
P29317	EPHA2 ECK	Ephrin type-A receptor 2 (EC 2.7.10.1) (Epithelial cell kinase) (Tyrosine-protein kinase receptor ECK)	EPHA2	SUBCELLULAR LOCATION: Cell membrane {ECO:0000269|PubMed:18794797, ECO:0000269|PubMed:19573808, ECO:0000269|PubMed:20223987, ECO:0000269|PubMed:20861311, ECO:0000269|PubMed:34067457}; Single-pass type I membrane protein {ECO:0000255}. Cell projection, ruffle membrane {ECO:0000269|PubMed:19573808}; Single-pass type I membrane protein {ECO:0000255}. Cell projection, lamellipodium membrane {ECO:00002…
Q13277	STX3 STX3A	Syntaxin-3	STX3	SUBCELLULAR LOCATION: Membrane {ECO:0000305}; Single-pass type IV membrane protein {ECO:0000305}. Note=Localized to the inner and outer plexiform layers, the cell body and the inner segments of photoreceptors. {ECO:0000250|UniProtKB:Q64704}.
P50479	PDLIM4 RIL	PDZ and LIM domain protein 4 (LIM protein RIL) (Reversion-induced LIM protein)	PDLIM4	SUBCELLULAR LOCATION: [Isoform 1]: Cytoplasm, cytoskeleton {ECO:0000269|PubMed:21636573}. Nucleus {ECO:0000269|PubMed:10826496, ECO:0000269|PubMed:21636573}. Cytoplasm {ECO:0000269|PubMed:21636573}. Cytoplasm, perinuclear region {ECO:0000269|PubMed:19307596}. Cell projection, lamellipodium {ECO:0000269|PubMed:10826496}. Cell projection, dendritic spine {ECO:0000250|UniProtKB:P36202}. Early endoso…
P17301	ITGA2 CD49B	Integrin alpha-2 (CD49 antigen-like family member B) (Collagen receptor) (Platelet membrane glycoprotein Ia) (GPIa) (VLA-2 subunit alpha) (CD antigen CD49b)	ITGA2	SUBCELLULAR LOCATION: Membrane; Single-pass type I membrane protein.
P06756	ITGAV MSK8 VNRA VTNR	Integrin alpha-V (Vitronectin receptor) (Vitronectin receptor subunit alpha) (CD antigen CD51) [Cleaved into: Integrin alpha-V heavy chain; Integrin alpha-V light chain]	ITGAV	SUBCELLULAR LOCATION: Cell membrane; Single-pass type I membrane protein. Cell junction, focal adhesion {ECO:0000269|PubMed:17158881}.
P23229	ITGA6	Integrin alpha-6 (CD49 antigen-like family member F) (VLA-6) (CD antigen CD49f) [Cleaved into: Integrin alpha-6 heavy chain; Integrin alpha-6 light chain; Processed integrin alpha-6 (Alpha6p)]	ITGA6	SUBCELLULAR LOCATION: Cell membrane {ECO:0000269|PubMed:22314500}; Single-pass type I membrane protein {ECO:0000255}. Cell membrane {ECO:0000269|PubMed:22314500}; Lipid-anchor {ECO:0000269|PubMed:22314500}.
Q14344	GNA13	Guanine nucleotide-binding protein subunit alpha-13 (G alpha-13) (G-protein subunit alpha-13)	GNA13	SUBCELLULAR LOCATION: Cell membrane {ECO:0000269|PubMed:10747909}; Lipid-anchor {ECO:0000269|PubMed:10747909}. Melanosome {ECO:0000269|PubMed:17081065}. Cytoplasm {ECO:0000269|PubMed:10747909, ECO:0000269|PubMed:18703424}. Nucleus {ECO:0000269|PubMed:18703424}. Note=Identified by mass spectrometry in melanosome fractions from stage I to stage IV (PubMed:17081065). Detected in the cytoplasm of Ley…
P07947	YES1 YES	Tyrosine-protein kinase Yes (EC 2.7.10.2) (Proto-oncogene c-Yes) (p61-Yes)	YES1	SUBCELLULAR LOCATION: Cell membrane. Cytoplasm, cytoskeleton, microtubule organizing center, centrosome. Cytoplasm, cytosol. Note=Newly synthesized protein initially accumulates in the Golgi region and traffics to the plasma membrane through the exocytic pathway.
P42765	ACAA2	3-ketoacyl-CoA thiolase, mitochondrial (EC 2.3.1.16) (Acetyl-CoA acetyltransferase) (EC 2.3.1.9) (Acetyl-CoA acyltransferase) (Acyl-CoA hydrolase, mitochondrial) (EC 3.1.2.-) (EC 3.1.2.1) (EC 3.1.2.2) (Beta-ketothiolase) (Mitochondrial 3-oxoacyl-CoA thiolase) (T1)	ACAA2	SUBCELLULAR LOCATION: Mitochondrion {ECO:0000269|PubMed:18371312}.
P12273	PIP GCDFP15 GPIP4	Prolactin-inducible protein (Gross cystic disease fluid protein 15) (GCDFP-15) (Prolactin-induced protein) (Secretory actin-binding protein) (SABP) (gp17)	PIP	SUBCELLULAR LOCATION: Secreted.
Q15149	PLEC PLEC1	Plectin (PCN) (PLTN) (Hemidesmosomal protein 1) (HD1) (Plectin-1)	PLEC	SUBCELLULAR LOCATION: Cytoplasm, cytoskeleton {ECO:0000269|PubMed:12482924}. Cell junction, hemidesmosome {ECO:0000269|PubMed:12482924}.
Q96AC1	FERMT2 KIND2 MIG2 PLEKHC1	Fermitin family homolog 2 (Kindlin-2) (Mitogen-inducible gene 2 protein) (MIG-2) (Pleckstrin homology domain-containing family C member 1) (PH domain-containing family C member 1)	FERMT2	SUBCELLULAR LOCATION: Cytoplasm. Cytoplasm, cell cortex. Cytoplasm, cytoskeleton. Cytoplasm, cytoskeleton, stress fiber. Cell junction, focal adhesion. Membrane; Peripheral membrane protein; Cytoplasmic side. Cell projection, lamellipodium membrane; Peripheral membrane protein; Cytoplasmic side. Nucleus. Cytoplasm, myofibril, sarcomere, I band {ECO:0000250}. Cell surface {ECO:0000250}. Note=Coloc…
E9PGZ1	CALD1	Caldesmon	CALD1
Q15417	CNN3	Calponin-3 (Calponin, acidic isoform)	CNN3
P06493	CDK1 CDC2 CDC28A CDKN1 P34CDC2	Cyclin-dependent kinase 1 (CDK1) (EC 2.7.11.22) (EC 2.7.11.23) (Cell division control protein 2 homolog) (Cell division protein kinase 1) (p34 protein kinase)	CDK1	SUBCELLULAR LOCATION: Nucleus. Cytoplasm. Mitochondrion {ECO:0000269|PubMed:19917720}. Cytoplasm, cytoskeleton, microtubule organizing center, centrosome {ECO:0000269|PubMed:14654843}. Cytoplasm, cytoskeleton, spindle. Note=Cytoplasmic during the interphase. Colocalizes with SIRT2 on centrosome during prophase and on splindle fibers during metaphase of the mitotic cell cycle. Reversibly transloca…
P11717	IGF2R MPRI	Cation-independent mannose-6-phosphate receptor (CI Man-6-P receptor) (CI-MPR) (M6PR) (300 kDa mannose 6-phosphate receptor) (MPR 300) (Insulin-like growth factor 2 receptor) (Insulin-like growth factor II receptor) (IGF-II receptor) (M6P/IGF2 receptor) (M6P/IGF2R) (CD antigen CD222)	IGF2R	SUBCELLULAR LOCATION: Golgi apparatus membrane {ECO:0000269|PubMed:18817523}; Single-pass type I membrane protein {ECO:0000269|PubMed:2957598}. Endosome membrane {ECO:0000269|PubMed:18817523}; Single-pass type I membrane protein {ECO:0000269|PubMed:2957598}. Note=Mainly localized in the Golgi at steady state and not detectable in lysosome (PubMed:18817523). Colocalized with DPP4 in internalized c…
Q9GJ45	HLA-A	HLA class I histocompatibility antigen, A alpha chain (MHC class I antigen)	HLA-A
Q15286	RAB35 RAB1C RAY	Ras-related protein Rab-35 (GTP-binding protein RAY) (Ras-related protein Rab-1C)	RAB35	SUBCELLULAR LOCATION: Cell membrane {ECO:0000269|PubMed:16950109, ECO:0000269|PubMed:21951725}; Lipid-anchor {ECO:0000305}; Cytoplasmic side {ECO:0000305}. Membrane, clathrin-coated pit {ECO:0000269|PubMed:16950109}. Cytoplasmic vesicle, clathrin-coated vesicle {ECO:0000269|PubMed:16950109}. Endosome {ECO:0000269|PubMed:16950109, ECO:0000269|PubMed:21951725}. Melanosome {ECO:0000269|PubMed:170810…
P51148	RAB5C RABL	Ras-related protein Rab-5C (EC 3.6.5.2) (L1880) (RAB5L)	RAB5C	SUBCELLULAR LOCATION: Cell membrane {ECO:0000250|UniProtKB:P20339}; Lipid-anchor {ECO:0000250|UniProtKB:P20339}; Cytoplasmic side {ECO:0000250|UniProtKB:P20339}. Early endosome membrane {ECO:0000250|UniProtKB:P20339}; Lipid-anchor {ECO:0000250|UniProtKB:P20339}. Melanosome {ECO:0000269|PubMed:17081065}. Note=Identified by mass spectrometry in melanosome fractions from stage I to stage IV. {ECO:00…
A5D8V6	VPS37C PML39	Vacuolar protein sorting-associated protein 37C (hVps37C) (ESCRT-I complex subunit VPS37C)	VPS37C	SUBCELLULAR LOCATION: Late endosome membrane {ECO:0000305|PubMed:15509564}; Peripheral membrane protein {ECO:0000305|PubMed:15509564}. Note=Probably associates with membranes. Recruited to the plasma membrane by HIV-1.
Q9H4M9	EHD1 PAST PAST1 CDABP0131	EH domain-containing protein 1 (PAST homolog 1) (hPAST1) (Testilin)	EHD1	SUBCELLULAR LOCATION: Recycling endosome membrane {ECO:0000269|PubMed:15020713, ECO:0000269|PubMed:17233914, ECO:0000269|PubMed:19864458, ECO:0000269|PubMed:23596323}; Peripheral membrane protein {ECO:0000305}; Cytoplasmic side {ECO:0000305}. Early endosome membrane {ECO:0000269|PubMed:15020713}; Peripheral membrane protein {ECO:0000305}; Cytoplasmic side {ECO:0000305}. Cell membrane {ECO:0000250…
Q8N6T3	ARFGAP1 ARF1GAP	ADP-ribosylation factor GTPase-activating protein 1 (ARF GAP 1) (ADP-ribosylation factor 1 GTPase-activating protein) (ARF1 GAP) (ARF1-directed GTPase-activating protein)	ARFGAP1	SUBCELLULAR LOCATION: Cytoplasm {ECO:0000250}. Golgi apparatus {ECO:0000250}. Note=Associates with the Golgi complex. {ECO:0000250}.
P52594	AGFG1 HRB RAB RIP	Arf-GAP domain and FG repeat-containing protein 1 (HIV-1 Rev-binding protein) (Nucleoporin-like protein RIP) (Rev-interacting protein) (Rev/Rex activation domain-binding protein)	AGFG1	SUBCELLULAR LOCATION: Nucleus {ECO:0000269|PubMed:10613896, ECO:0000269|PubMed:7634337}. Cytoplasmic vesicle {ECO:0000269|PubMed:10613896}.
P49755	TMED10 TMP21	Transmembrane emp24 domain-containing protein 10 (Protein TMED10) (21 kDa transmembrane-trafficking protein) (S31I125) (S31III125) (Tmp-21-I) (Transmembrane protein Tmp21) (p23) (p24 family protein delta-1) (p24delta1) (p24delta)	TMED10	SUBCELLULAR LOCATION: Endoplasmic reticulum membrane {ECO:0000269|PubMed:10852829, ECO:0000269|PubMed:12237308, ECO:0000269|PubMed:9472029}; Single-pass type I membrane protein {ECO:0000255}. Endoplasmic reticulum-Golgi intermediate compartment membrane {ECO:0000269|PubMed:12237308, ECO:0000269|PubMed:32272059, ECO:0000269|PubMed:9382861}; Single-pass type I membrane protein {ECO:0000255}. Golgi …
P63151	PPP2R2A	Serine/threonine-protein phosphatase 2A 55 kDa regulatory subunit B alpha isoform (PP2A subunit B isoform B55-alpha) (PP2A subunit B isoform PR55-alpha) (PP2A subunit B isoform R2-alpha) (PP2A subunit B isoform alpha)	PPP2R2A
P62714	PPP2CB	Serine/threonine-protein phosphatase 2A catalytic subunit beta isoform (PP2A-beta) (EC 3.1.3.16)	PPP2CB	SUBCELLULAR LOCATION: Cytoplasm {ECO:0000269|PubMed:16541025}. Nucleus {ECO:0000269|PubMed:16541025}. Chromosome, centromere {ECO:0000269|PubMed:16541025}. Cytoplasm, cytoskeleton, spindle pole {ECO:0000269|PubMed:16541025}. Note=In prometaphase cells, but not in anaphase cells, localizes at centromeres. During mitosis, also found at spindle poles.
P42025	ACTR1B CTRN2	Beta-centractin (Actin-related protein 1B) (ARP1B)	ACTR1B	SUBCELLULAR LOCATION: Cytoplasm, cytoskeleton. Cytoplasm, cytoskeleton, microtubule organizing center, centrosome.
P55060	CSE1L CAS XPO2	Exportin-2 (Exp2) (Cellular apoptosis susceptibility protein) (Chromosome segregation 1-like protein) (Importin-alpha re-exporter)	CSE1L	SUBCELLULAR LOCATION: Cytoplasm {ECO:0000269|PubMed:9323134}. Nucleus {ECO:0000269|PubMed:9323134}. Note=Shuttles between the nucleus and the cytoplasm. {ECO:0000269|PubMed:9323134}.
Q14247	CTTN EMS1	Src substrate cortactin (Amplaxin) (Oncogene EMS1)	CTTN	SUBCELLULAR LOCATION: Cytoplasm, cytoskeleton {ECO:0000269|PubMed:12151401}. Cell projection, lamellipodium {ECO:0000269|PubMed:12151401}. Cell projection, ruffle. Cell projection, dendrite {ECO:0000250}. Cell projection {ECO:0000250|UniProtKB:Q66HL2}. Cell membrane {ECO:0000305|PubMed:17959782}; Peripheral membrane protein {ECO:0000305}; Cytoplasmic side {ECO:0000305}. Cell projection, podosome …
O95466	FMNL1 C17orf1 C17orf1B FMNL FRL1	Formin-like protein 1 (CLL-associated antigen KW-13) (Leukocyte formin)	FMNL1	SUBCELLULAR LOCATION: Cytoplasm {ECO:0000250}. Cell membrane {ECO:0000269|PubMed:19815554}; Lipid-anchor {ECO:0000269|PubMed:19815554}. Cytoplasmic vesicle, phagosome {ECO:0000250}. Note=Recruited to actin-rich phagosomes during phagocytosis. Translocates to the plasma membrane upon activation by RAC1 (By similarity). {ECO:0000250}.; SUBCELLULAR LOCATION: [Isoform 3]: Cytoplasm, cell cortex. Cell…
Q13813	SPTAN1 NEAS SPTA2	Spectrin alpha chain, non-erythrocytic 1 (Alpha-II spectrin) (Fodrin alpha chain) (Spectrin, non-erythroid alpha subunit)	SPTAN1	SUBCELLULAR LOCATION: Cytoplasm, cytoskeleton. Cytoplasm, cell cortex. Note=Expressed along the cell membrane in podocytes and presumptive tubule cells during glomerulogenesis and is expressed along lateral cell margins in tubule cells. {ECO:0000250}.
O75369	FLNB FLN1L FLN3 TABP TAP	Filamin-B (FLN-B) (ABP-278) (ABP-280 homolog) (Actin-binding-like protein) (Beta-filamin) (Filamin homolog 1) (Fh1) (Filamin-3) (Thyroid autoantigen) (Truncated actin-binding protein) (Truncated ABP)	FLNB	SUBCELLULAR LOCATION: [Isoform 1]: Cytoplasm, cell cortex. Cytoplasm, cytoskeleton. Cytoplasm, cytoskeleton, stress fiber. Cytoplasm, myofibril, sarcomere, Z line. Note=In differentiating myotubes, isoform 1, isoform 2 and isoform 3 are localized diffusely throughout the cytoplasm with regions of enrichment at the longitudinal actin stress fiber. In differentiated tubes, isoform 1 is also detecte…
Q01082	SPTBN1 SPTB2	Spectrin beta chain, non-erythrocytic 1 (Beta-II spectrin) (Fodrin beta chain) (Spectrin, non-erythroid beta chain 1)	SPTBN1	SUBCELLULAR LOCATION: Cytoplasm, cytoskeleton {ECO:0000250}. Cytoplasm, myofibril, sarcomere, M line {ECO:0000250}. Note=Colocalizes with ANK2 in a distinct intracellular compartment of neonatal cardiomyocytes. {ECO:0000250}.; SUBCELLULAR LOCATION: [Isoform 2]: Cell membrane {ECO:0000250}; Peripheral membrane protein {ECO:0000250}; Cytoplasmic side {ECO:0000250}.
P13796	LCP1 PLS2	Plastin-2 (L-plastin) (LC64P) (Lymphocyte cytosolic protein 1) (LCP-1)	LCP1	SUBCELLULAR LOCATION: Cytoplasm, cytoskeleton {ECO:0000269|PubMed:16636079}. Cell junction {ECO:0000269|PubMed:17294403}. Cell projection {ECO:0000269|PubMed:16636079}. Cell projection, ruffle membrane {ECO:0000250|UniProtKB:Q61233, ECO:0000269|PubMed:16636079}; Peripheral membrane protein {ECO:0000250|UniProtKB:Q61233}; Cytoplasmic side {ECO:0000250|UniProtKB:Q61233}. Note=Relocalizes to the imm…
O00499	BIN1 AMPHL	Myc box-dependent-interacting protein 1 (Amphiphysin II) (Amphiphysin-like protein) (Box-dependent myc-interacting protein 1) (Bridging integrator 1)	BIN1	SUBCELLULAR LOCATION: [Isoform BIN1]: Nucleus {ECO:0000269|PubMed:8782822}. Cytoplasm {ECO:0000269|PubMed:9182667}. Endosome {ECO:0000250|UniProtKB:O08539}. Cell membrane, sarcolemma, T-tubule {ECO:0000250|UniProtKB:O08839}.; SUBCELLULAR LOCATION: [Isoform IIA]: Cytoplasm {ECO:0000269|PubMed:9182667}.
Q9UHB6	LIMA1 EPLIN SREBP3 PP624	LIM domain and actin-binding protein 1 (Epithelial protein lost in neoplasm)	LIMA1	SUBCELLULAR LOCATION: Cytoplasm. Cell junction, focal adhesion {ECO:0000269|PubMed:10618726, ECO:0000269|PubMed:24694988}. Cytoplasm, cytoskeleton. Cytoplasm, cytoskeleton, stress fiber {ECO:0000269|PubMed:10618726}. Cell membrane {ECO:0000250|UniProtKB:Q9ERG0}. Note=Expressed in the brush border membrane of the small intestine and colocalizes with NPC1L1 and MYO5B (PubMed:29880681). Colocalizes …
P13797	PLS3	Plastin-3 (T-plastin)	PLS3	SUBCELLULAR LOCATION: Cytoplasm.
O00159	MYO1C	Unconventional myosin-Ic (Myosin I beta) (MMI-beta) (MMIb)	MYO1C	SUBCELLULAR LOCATION: [Isoform 1]: Cytoplasm {ECO:0000269|PubMed:22736583}. Nucleus {ECO:0000269|PubMed:22736583}. Note=Colocalizes with RNA polymerase II. Absent from nucleoli and does not colocalize with RNA polymerase I. Translocates to nuclear speckles upon exposure to inhibitors of RNA polymerase II transcription.; SUBCELLULAR LOCATION: [Isoform 2]: Cytoplasm. Cell membrane {ECO:0000250}; Pe…
P35580	MYH10	Myosin-10 (Cellular myosin heavy chain, type B) (Myosin heavy chain 10) (Myosin heavy chain, non-muscle IIb) (Non-muscle myosin heavy chain B) (NMMHC-B) (Non-muscle myosin heavy chain IIb) (NMMHC II-b) (NMMHC-IIB)	MYH10	SUBCELLULAR LOCATION: Cell projection, lamellipodium {ECO:0000269|PubMed:20052411, ECO:0000269|PubMed:22480440}. Note=Colocalizes with MCC at the leading edge of migrating cells.
O75083	WDR1	WD repeat-containing protein 1 (Actin-interacting protein 1) (AIP1) (NORI-1)	WDR1	SUBCELLULAR LOCATION: Cytoplasm {ECO:0000269|PubMed:27994071}. Cytoplasm, cytoskeleton {ECO:0000250|UniProtKB:Q5RKI0}. Cell projection, podosome {ECO:0000269|PubMed:22721921}. Cell junction {ECO:0000269|PubMed:25792565}.
P09493	TPM1 C15orf13 TMSA	Tropomyosin alpha-1 chain (Alpha-tropomyosin) (Tropomyosin-1)	TPM1	SUBCELLULAR LOCATION: Cytoplasm, cytoskeleton {ECO:0000250|UniProtKB:P04692}. Note=Associates with F-actin stress fibers. {ECO:0000250|UniProtKB:P04692}.
P46940	IQGAP1 KIAA0051	Ras GTPase-activating-like protein IQGAP1 (p195)	IQGAP1	SUBCELLULAR LOCATION: Cell membrane {ECO:0000269|PubMed:15355962, ECO:0000269|PubMed:29033352}. Nucleus {ECO:0000269|PubMed:20883816, ECO:0000269|PubMed:29033352}. Cytoplasm {ECO:0000269|PubMed:20883816, ECO:0000269|PubMed:29033352}. Note=Subcellular distribution is regulated by the cell cycle, nuclear levels increase at G1/S phase (PubMed:20883816). {ECO:0000269|PubMed:20883816}.
Q16643	DBN1 D0S117E	Drebrin (Developmentally-regulated brain protein)	DBN1	SUBCELLULAR LOCATION: Cytoplasm {ECO:0000269|PubMed:20215400, ECO:0000269|PubMed:28966017, ECO:0000269|PubMed:8838578}. Cell projection, dendrite {ECO:0000269|PubMed:8838578}. Cytoplasm, cell cortex {ECO:0000269|PubMed:20215400}. Cell junction {ECO:0000269|PubMed:20215400}. Cell projection, growth cone {ECO:0000250|UniProtKB:Q9QXS6}. Note=In the absence of antigen, evenly distributed throughout s…
Q14651	PLS1	Plastin-1 (Intestine-specific plastin) (I-plastin)	PLS1	SUBCELLULAR LOCATION: Cytoplasm {ECO:0000250|UniProtKB:Q3V0K9}. Cell projection, stereocilium {ECO:0000250|UniProtKB:Q3V0K9}.
Q9UJU6	DBNL CMAP SH3P7 PP5423	Drebrin-like protein (Cervical SH3P7) (Cervical mucin-associated protein) (Drebrin-F) (HPK1-interacting protein of 55 kDa) (HIP-55) (SH3 domain-containing protein 7)	DBNL	SUBCELLULAR LOCATION: Cytoplasm, cytoskeleton {ECO:0000250|UniProtKB:Q62418}. Cell projection, lamellipodium {ECO:0000250|UniProtKB:Q62418}. Cell projection, ruffle {ECO:0000250|UniProtKB:Q62418}. Cytoplasm, cell cortex {ECO:0000250|UniProtKB:Q62418}. Cytoplasm, cytosol {ECO:0000250|UniProtKB:Q9JHL4}. Cell junction, synapse {ECO:0000250|UniProtKB:Q62418}. Perikaryon {ECO:0000250|UniProtKB:Q62418}…
P47756	CAPZB	F-actin-capping protein subunit beta (CapZ beta)	CAPZB	SUBCELLULAR LOCATION: Cytoplasm, cytoskeleton {ECO:0000250}. Cytoplasm, myofibril, sarcomere {ECO:0000250}.
Q9NYL9	TMOD3	Tropomodulin-3 (Ubiquitous tropomodulin) (U-Tmod)	TMOD3	SUBCELLULAR LOCATION: Cytoplasm, cytoskeleton {ECO:0000250}.
P50552	VASP	Vasodilator-stimulated phosphoprotein (VASP)	VASP	SUBCELLULAR LOCATION: Cytoplasm. Cytoplasm, cytoskeleton. Cell junction, focal adhesion. Cell junction, tight junction {ECO:0000250}. Cell projection, lamellipodium membrane. Cell projection, filopodium membrane. Note=Targeted to stress fibers and focal adhesions through interaction with a number of proteins including MRL family members. Localizes to the plasma membrane in protruding lamellipodia…
Q8N8S7	ENAH MENA	Protein enabled homolog	ENAH	SUBCELLULAR LOCATION: Cytoplasm. Cytoplasm, cytoskeleton {ECO:0000250}. Cell projection, lamellipodium {ECO:0000250}. Cell projection, filopodium {ECO:0000250}. Cell junction, synapse {ECO:0000250}. Cell junction, focal adhesion. Note=Targeted to the leading edge of lamellipodia and filopodia by MRL family members. Colocalizes at filopodial tips with a number of other proteins including vinculin …
Q9Y2J2	EPB41L3 DAL1 KIAA0987	Band 4.1-like protein 3 (4.1B) (Differentially expressed in adenocarcinoma of the lung protein 1) (DAL-1) (Erythrocyte membrane protein band 4.1-like 3) [Cleaved into: Band 4.1-like protein 3, N-terminally processed]	EPB41L3	SUBCELLULAR LOCATION: Cytoplasm, cytoskeleton {ECO:0000250}. Cell junction {ECO:0000269|PubMed:9892180}. Cell membrane {ECO:0000269|PubMed:9892180}; Peripheral membrane protein {ECO:0000269|PubMed:9892180}; Cytoplasmic side {ECO:0000269|PubMed:9892180}. Cytoplasm {ECO:0000269|PubMed:9892180}. Note=Detected in the cytoplasm of actively dividing cells.
Q8WX93	PALLD KIAA0992 CGI-151	Palladin (SIH002) (Sarcoma antigen NY-SAR-77)	PALLD	SUBCELLULAR LOCATION: Cytoplasm, cytoskeleton {ECO:0000269|PubMed:11598191, ECO:0000269|PubMed:17322171, ECO:0000269|PubMed:17537434}. Cell junction, focal adhesion {ECO:0000269|PubMed:17322171}. Cytoplasm, myofibril, sarcomere, Z line {ECO:0000269|PubMed:16125169}. Cell projection, ruffle {ECO:0000269|PubMed:17537434}. Cell projection, podosome {ECO:0000250|UniProtKB:P0C5E3}. Cell projection, la…
O43491	EPB41L2	Band 4.1-like protein 2 (Erythrocyte membrane protein band 4.1-like 2) (Generally expressed protein 4.1) (4.1G)	EPB41L2	SUBCELLULAR LOCATION: Cytoplasm, cytoskeleton {ECO:0000250}. Cytoplasm, cell cortex {ECO:0000269|PubMed:23870127}. Cell membrane {ECO:0000269|PubMed:22361696}.
Q14118	DAG1	Dystroglycan 1 (Dystroglycan) (Dystrophin-associated glycoprotein 1) [Cleaved into: Alpha-dystroglycan (Alpha-DG); Beta-dystroglycan (Beta-DG)]	DAG1	SUBCELLULAR LOCATION: [Alpha-dystroglycan]: Secreted, extracellular space.; SUBCELLULAR LOCATION: [Beta-dystroglycan]: Cell membrane {ECO:0000269|PubMed:18764929}; Single-pass type I membrane protein. Cytoplasm, cytoskeleton. Nucleus, nucleoplasm {ECO:0000269|PubMed:18764929}. Cell membrane, sarcolemma {ECO:0000250}. Cell junction, synapse, postsynaptic cell membrane {ECO:0000250}. Note=The monom…
Q96JY6	PDLIM2 PP6345	PDZ and LIM domain protein 2 (PDZ-LIM protein mystique)	PDLIM2	SUBCELLULAR LOCATION: Cytoplasm {ECO:0000269|PubMed:15659642}. Nucleus {ECO:0000269|PubMed:15659642}. Note=May be partially nuclear.; SUBCELLULAR LOCATION: [Isoform 1]: Cytoplasm, cytoskeleton. Note=Colocalizes with beta-1 integrin (ITGB1) and alpha-actinin but not with paxillin (PXN).; SUBCELLULAR LOCATION: [Isoform 2]: Cytoplasm, cytoskeleton.; SUBCELLULAR LOCATION: [Isoform 3]: Nucleus.
P78559	MAP1A MAP1L	Microtubule-associated protein 1A (MAP-1A) (Proliferation-related protein p80) [Cleaved into: MAP1A heavy chain; MAP1 light chain LC2]	MAP1A	SUBCELLULAR LOCATION: Cytoplasm, cytoskeleton {ECO:0000305}.
