# Supplementary material for: Proteomic landscape of tunneling nanotubes reveals CD9 and CD81 tetraspanins as key regulators
Source: eLife. 2024 Sep 9;13:RP99172. doi: 10.7554/eLife.99172 (PMC11383530; doi:10.7554/eLife.99172)
Supplement: Supplementary file 4. — On the right (blue background) are the 413 elements included exclusively in TNTome. Tab2 shows the 26 common elements in consensus adhesome (Horton et al., 2015) and TNTome. [file elife-99172-supp4.xlsx]

## Sheet: adhesion complex-TNT
765 common elements in "Adhesion complex" and "TNTome":	Gene names	Protein names	Transmembrane		413 elements included exclusively in "TNTome":	Gene names	Protein names	Transmembrane
P49588	AARS1 AARS	Alanine--tRNA ligase, cytoplasmic (EC 6.1.1.7) (Alanyl-tRNA synthetase) (AlaRS) (Renal carcinoma antigen NY-REN-42)			Q93077	H2AC6 H2AFL HIST1H2AC	Histone H2A type 1-C (H2A-clustered histone 6) (Histone H2A/l)
P24752	ACAT1 ACAT MAT	Acetyl-CoA acetyltransferase, mitochondrial (EC 2.3.1.9) (Acetoacetyl-CoA thiolase) (T2)			Q16778	H2BC21 H2BFQ HIST2H2BE	Histone H2B type 2-E (H2B-clustered histone 21) (Histone H2B-GL105) (Histone H2B.q) (H2B/q)
P53396	ACLY	ATP-citrate synthase (EC 2.3.3.8) (ATP-citrate (pro-S-)-lyase) (ACL) (Citrate cleavage enzyme)			Q3ZCM7	TUBB8	Tubulin beta-8 chain (Tubulin beta 8 class VIII)
P24666	ACP1	Low molecular weight phosphotyrosine protein phosphatase (LMW-PTP) (LMW-PTPase) (EC 3.1.3.48) (Adipocyte acid phosphatase) (Low molecular weight cytosolic acid phosphatase) (EC 3.1.3.2) (Red cell acid phosphatase 1)			P60903	S100A10 ANX2LG CAL1L CLP11	Protein S100-A10 (Calpactin I light chain) (Calpactin-1 light chain) (Cellular ligand of annexin II) (S100 calcium-binding protein A10) (p10 protein) (p11)
P68032	ACTC1 ACTC	Actin, alpha cardiac muscle 1 (Alpha-cardiac actin) [Cleaved into: Actin, alpha cardiac muscle 1, intermediate form]			P0DPH8	TUBA3D	Tubulin alpha-3D chain (Alpha-tubulin 3D) [Cleaved into: Detyrosinated tubulin alpha-3D chain]
P63261	ACTG1 ACTG	Actin, cytoplasmic 2 (Gamma-actin) [Cleaved into: Actin, cytoplasmic 2, N-terminally processed]			P31947	SFN HME1	14-3-3 protein sigma (Epithelial cell marker protein 1) (Stratifin)
O96019	ACTL6A BAF53 BAF53A INO80K	Actin-like protein 6A (53 kDa BRG1-associated factor A) (Actin-related protein Baf53a) (ArpNbeta) (BRG1-associated factor 53A) (BAF53A) (INO80 complex subunit K)			P62861	FAU	FAU ubiquitin-like and ribosomal protein S30 [Cleaved into: Ubiquitin-like protein FUBI; 40S ribosomal protein S30 (Small ribosomal subunit protein eS30)]
P12814	ACTN1	Alpha-actinin-1 (Alpha-actinin cytoskeletal isoform) (F-actin cross-linking protein) (Non-muscle alpha-actinin-1)			O75531	BANF1 BAF BCRG1	Barrier-to-autointegration factor (Breakpoint cluster region protein 1) [Cleaved into: Barrier-to-autointegration factor, N-terminally processed]
O43707	ACTN4	Alpha-actinin-4 (Non-muscle alpha-actinin 4)			P21926	CD9 MIC3 TSPAN29 GIG2	CD9 antigen (5H9 antigen) (Cell growth-inhibiting gene 2 protein) (Leukocyte antigen MIC3) (Motility-related protein) (MRP-1) (Tetraspanin-29) (Tspan-29) (p24) (CD antigen CD9)	TRANSMEM 13..33; /note="Helical"; /evidence="ECO:0000255"; TRANSMEM 56..76; /note="Helical"; /evidence="ECO:0000255"; TRANSMEM 88..111; /note="Helical"; /evidence="ECO:0000255"; TRANSMEM 196..221; /note="Helical"; /evidence="ECO:0000255"
P61163	ACTR1A CTRN1	Alpha-centractin (Centractin) (ARP1) (Actin-RPV) (Centrosome-associated actin homolog)			P0DMV9	HSPA1B HSP72	Heat shock 70 kDa protein 1B (Heat shock 70 kDa protein 2) (HSP70-2) (HSP70.2)
P61160	ACTR2 ARP2	Actin-related protein 2 (Actin-like protein 2)			P60709	ACTB	Actin, cytoplasmic 1 (Beta-actin) [Cleaved into: Actin, cytoplasmic 1, N-terminally processed]
P61158	ACTR3 ARP3	Actin-related protein 3 (Actin-like protein 3)			P0DP25	CALM3 CALML2 CAM3 CAMC CAMIII	Calmodulin-3
Q16186	ADRM1 GP110	Proteasomal ubiquitin receptor ADRM1 (110 kDa cell membrane glycoprotein) (Gp110) (Adhesion-regulating molecule 1) (ARM-1) (Proteasome regulatory particle non-ATPase 13) (hRpn13) (Rpn13 homolog)			P30044	PRDX5 ACR1 SBBI10	Peroxiredoxin-5, mitochondrial (EC 1.11.1.24) (Alu corepressor 1) (Antioxidant enzyme B166) (AOEB166) (Liver tissue 2D-page spot 71B) (PLP) (Peroxiredoxin V) (Prx-V) (Peroxisomal antioxidant enzyme) (TPx type VI) (Thioredoxin peroxidase PMP20) (Thioredoxin-dependent peroxiredoxin 5)
P52594	AGFG1 HRB RAB RIP	Arf-GAP domain and FG repeat-containing protein 1 (HIV-1 Rev-binding protein) (Nucleoporin-like protein RIP) (Rev-interacting protein) (Rev/Rex activation domain-binding protein)			P63313	TMSB10 PTMB10 THYB10	Thymosin beta-10
P23526	AHCY SAHH	Adenosylhomocysteinase (AdoHcyase) (EC 3.3.1.1) (S-adenosyl-L-homocysteine hydrolase)			P08195	SLC3A2 MDU1	4F2 cell-surface antigen heavy chain (4F2hc) (4F2 heavy chain antigen) (Lymphocyte activation antigen 4F2 large subunit) (Solute carrier family 3 member 2) (CD antigen CD98)	TRANSMEM 185..205; /note="Helical; Signal-anchor for type II membrane protein"; /evidence="ECO:0000269|PubMed:30867591"
O43865	AHCYL1 DCAL IRBIT XPVKONA	S-adenosylhomocysteine hydrolase-like protein 1 (DC-expressed AHCY-like molecule) (IP(3)Rs binding protein released with IP(3)) (IRBIT) (Putative adenosylhomocysteinase 2) (S-adenosyl-L-homocysteine hydrolase 2) (AdoHcyase 2)			P30040	ERP29 C12orf8 ERP28	Endoplasmic reticulum resident protein 29 (ERp29) (Endoplasmic reticulum resident protein 28) (ERp28) (Endoplasmic reticulum resident protein 31) (ERp31)
Q09666	AHNAK PM227	Neuroblast differentiation-associated protein AHNAK (Desmoyokin)			P61960	UFM1 C13orf20 BM-002	Ubiquitin-fold modifier 1
Q12904	AIMP1 EMAP2 SCYE1	Aminoacyl tRNA synthase complex-interacting multifunctional protein 1 (Multisynthase complex auxiliary component p43) [Cleaved into: Endothelial monocyte-activating polypeptide 2 (EMAP-2) (Endothelial monocyte-activating polypeptide II) (EMAP-II) (Small inducible cytokine subfamily E member 1)]			P61769	B2M CDABP0092 HDCMA22P	Beta-2-microglobulin [Cleaved into: Beta-2-microglobulin form pI 5.3]
Q13155	AIMP2 JTV1 PRO0992	Aminoacyl tRNA synthase complex-interacting multifunctional protein 2 (Multisynthase complex auxiliary component p38) (Protein JTV-1)			A0A087WWU8	TPM3	Tropomyosin alpha-3 chain
P54819	AK2 ADK2	Adenylate kinase 2, mitochondrial (AK 2) (EC 2.7.4.3) (ATP-AMP transphosphorylase 2) (ATP:AMP phosphotransferase) (Adenylate monophosphate kinase) [Cleaved into: Adenylate kinase 2, mitochondrial, N-terminally processed]			P18669	PGAM1 PGAMA CDABP0006	Phosphoglycerate mutase 1 (EC 5.4.2.11) (EC 5.4.2.4) (BPG-dependent PGAM 1) (Phosphoglycerate mutase isozyme B) (PGAM-B)
P54886	ALDH18A1 GSAS P5CS PYCS	Delta-1-pyrroline-5-carboxylate synthase (P5CS) (Aldehyde dehydrogenase family 18 member A1) [Includes: Glutamate 5-kinase (GK) (EC 2.7.2.11) (Gamma-glutamyl kinase); Gamma-glutamyl phosphate reductase (GPR) (EC 1.2.1.41) (Glutamate-5-semialdehyde dehydrogenase) (Glutamyl-gamma-semialdehyde dehydrogenase)]			P06454	PTMA TMSA	Prothymosin alpha [Cleaved into: Prothymosin alpha, N-terminally processed; Thymosin alpha-1]
P04075	ALDOA ALDA	Fructose-bisphosphate aldolase A (EC 4.1.2.13) (Lung cancer antigen NY-LU-1) (Muscle-type aldolase)			P60983	GMFB	Glia maturation factor beta (GMF-beta)
P09972	ALDOC ALDC	Fructose-bisphosphate aldolase C (EC 4.1.2.13) (Brain-type aldolase)			Q9BVA1	TUBB2B	Tubulin beta-2B chain
P39687	ANP32A C15orf1 LANP MAPM PHAP1	Acidic leucine-rich nuclear phosphoprotein 32 family member A (Acidic nuclear phosphoprotein pp32) (pp32) (Leucine-rich acidic nuclear protein) (LANP) (Mapmodulin) (Potent heat-stable protein phosphatase 2A inhibitor I1PP2A) (Putative HLA-DR-associated protein I) (PHAPI)			Q01469	FABP5	Fatty acid-binding protein 5 (Epidermal-type fatty acid-binding protein) (E-FABP) (Fatty acid-binding protein, epidermal) (Psoriasis-associated fatty acid-binding protein homolog) (PA-FABP)
Q92688	ANP32B APRIL PHAPI2	Acidic leucine-rich nuclear phosphoprotein 32 family member B (Acidic protein rich in leucines) (Putative HLA-DR-associated protein I-2) (PHAPI2) (Silver-stainable protein SSP29)			P29034	S100A2 S100L	Protein S100-A2 (CAN19) (Protein S-100L) (S100 calcium-binding protein A2)
Q9BTT0	ANP32E	Acidic leucine-rich nuclear phosphoprotein 32 family member E (LANP-like protein) (LANP-L)			P60953	CDC42	Cell division control protein 42 homolog (EC 3.6.5.2) (G25K GTP-binding protein)
P04083	ANXA1 ANX1 LPC1	Annexin A1 (Annexin I) (Annexin-1) (Calpactin II) (Calpactin-2) (Chromobindin-9) (Lipocortin I) (Phospholipase A2 inhibitory protein) (p35) [Cleaved into: Annexin Ac2-26]			P49773	HINT1 HINT PKCI1 PRKCNH1	Adenosine 5'-monophosphoramidase HINT1 (EC 3.9.1.-) (Desumoylating isopeptidase HINT1) (EC 3.4.22.-) (Histidine triad nucleotide-binding protein 1) (Protein kinase C inhibitor 1) (Protein kinase C-interacting protein 1) (PKCI-1)
P50995	ANXA11 ANX11	Annexin A11 (56 kDa autoantigen) (Annexin XI) (Annexin-11) (Calcyclin-associated annexin 50) (CAP-50)			Q14764	MVP LRP	Major vault protein (MVP) (Lung resistance-related protein)
P07355	ANXA2 ANX2 ANX2L4 CAL1H LPC2D	Annexin A2 (Annexin II) (Annexin-2) (Calpactin I heavy chain) (Calpactin-1 heavy chain) (Chromobindin-8) (Lipocortin II) (Placental anticoagulant protein IV) (PAP-IV) (Protein I) (p36)			Q15758	SLC1A5 ASCT2 M7V1 RDR RDRC	Neutral amino acid transporter B(0) (ATB(0)) (Baboon M7 virus receptor) (RD114/simian type D retrovirus receptor) (Sodium-dependent neutral amino acid transporter type 2) (Solute carrier family 1 member 5)	TRANSMEM 52..81; /note="Helical; Name=1"; /evidence="ECO:0000305|PubMed:29872227"; TRANSMEM 95..116; /note="Helical; Name=2"; /evidence="ECO:0000305|PubMed:29872227"; TRANSMEM 131..153; /note="Helical; Name=3"; /evidence="ECO:0000305|PubMed:29872227"; TRANSMEM 225..248; /note="Helical; Name=4"; /evidence="ECO:0000305|PubMed:29872227"; TRANSMEM 258..285; /note="Helical; Name=5"; /evidence="ECO:000…
P08758	ANXA5 ANX5 ENX2 PP4	Annexin A5 (Anchorin CII) (Annexin V) (Annexin-5) (Calphobindin I) (CPB-I) (Endonexin II) (Lipocortin V) (Placental anticoagulant protein 4) (PP4) (Placental anticoagulant protein I) (PAP-I) (Thromboplastin inhibitor) (Vascular anticoagulant-alpha) (VAC-alpha)			Q15121	PEA15	Astrocytic phosphoprotein PEA-15 (15 kDa phosphoprotein enriched in astrocytes) (Phosphoprotein enriched in diabetes) (PED)
P08133	ANXA6 ANX6	Annexin A6 (67 kDa calelectrin) (Annexin VI) (Annexin-6) (Calphobindin-II) (CPB-II) (Chromobindin-20) (Lipocortin VI) (Protein III) (p68) (p70)			P10909	CLU APOJ CLI KUB1 AAG4	Clusterin (Aging-associated gene 4 protein) (Apolipoprotein J) (Apo-J) (Complement cytolysis inhibitor) (CLI) (Complement-associated protein SP-40,40) (Ku70-binding protein 1) (NA1/NA2) (Sulfated glycoprotein 2) (SGP-2) (Testosterone-repressed prostate message 2) (TRPM-2) [Cleaved into: Clusterin beta chain (ApoJalpha) (Complement cytolysis inhibitor a chain); Clusterin alpha chain (ApoJbeta) (Co…
P20073	ANXA7 ANX7 SNX OK/SW-cl.95	Annexin A7 (Annexin VII) (Annexin-7) (Synexin)			P19105	MYL12A MLCB MRLC3 RLC	Myosin regulatory light chain 12A (Epididymis secretory protein Li 24) (HEL-S-24) (MLC-2B) (Myosin RLC) (Myosin regulatory light chain 2, nonsarcomeric) (Myosin regulatory light chain MRLC3)
P27695	APEX1 APE APE1 APEX APX HAP1 REF1	DNA-(apurinic or apyrimidinic site) endonuclease (EC 3.1.-.-) (APEX nuclease) (APEN) (Apurinic-apyrimidinic endonuclease 1) (AP endonuclease 1) (APE-1) (REF-1) (Redox factor-1) [Cleaved into: DNA-(apurinic or apyrimidinic site) endonuclease, mitochondrial]			Q99880	H2BC13 H2BFC HIST1H2BL	Histone H2B type 1-L (Histone H2B.c) (H2B/c)
Q9BZZ5	API5 MIG8	Apoptosis inhibitor 5 (API-5) (Antiapoptosis clone 11 protein) (AAC-11) (Cell migration-inducing gene 8 protein) (Fibroblast growth factor 2-interacting factor) (FIF) (Protein XAGL)			Q99471	PFDN5 MM1 PFD5	Prefoldin subunit 5 (Myc modulator 1) (c-Myc-binding protein Mm-1)
P07741	APRT	Adenine phosphoribosyltransferase (APRT) (EC 2.4.2.7)			P60033	CD81 TAPA1 TSPAN28	CD81 antigen (26 kDa cell surface protein TAPA-1) (Target of the antiproliferative antibody 1) (Tetraspanin-28) (Tspan-28) (CD antigen CD81)	TRANSMEM 13..33; /note="Helical"; /evidence="ECO:0000269|PubMed:27881302"; TRANSMEM 64..84; /note="Helical"; /evidence="ECO:0000269|PubMed:27881302"; TRANSMEM 90..112; /note="Helical"; /evidence="ECO:0000269|PubMed:27881302"; TRANSMEM 202..224; /note="Helical"; /evidence="ECO:0000269|PubMed:27881302"
P52565	ARHGDIA GDIA1	Rho GDP-dissociation inhibitor 1 (Rho GDI 1) (Rho-GDI alpha)			P04216	THY1	Thy-1 membrane glycoprotein (CDw90) (Thy-1 antigen) (CD antigen CD90)
O15145	ARPC3 ARC21	Actin-related protein 2/3 complex subunit 3 (Arp2/3 complex 21 kDa subunit) (p21-ARC)			P62328	TMSB4X TB4X THYB4 TMSB4	Thymosin beta-4 (T beta-4) (Fx) [Cleaved into: Hematopoietic system regulatory peptide (Seraspenide)]
P59998	ARPC4 ARC20	Actin-related protein 2/3 complex subunit 4 (Arp2/3 complex 20 kDa subunit) (p20-ARC)			P08134	RHOC ARH9 ARHC	Rho-related GTP-binding protein RhoC (Rho cDNA clone 9) (h9)
P08243	ASNS TS11	Asparagine synthetase [glutamine-hydrolyzing] (EC 6.3.5.4) (Cell cycle control protein TS11) (Glutamine-dependent asparagine synthetase)			Q13268	DHRS2 SDR25C1	Dehydrogenase/reductase SDR family member 2, mitochondrial (EC 1.1.1.-) (Dicarbonyl reductase HEP27) (Protein D) (Short chain dehydrogenase/reductase family 25C member 1) (Protein SDR25C1)
P31939	ATIC PURH OK/SW-cl.86	Bifunctional purine biosynthesis protein ATIC (AICAR transformylase/inosine monophosphate cyclohydrolase) (ATIC) [Cleaved into: Bifunctional purine biosynthesis protein ATIC, N-terminally processed] [Includes: Phosphoribosylaminoimidazolecarboxamide formyltransferase (EC 2.1.2.3) (5-aminoimidazole-4-carboxamide ribonucleotide formyltransferase) (AICAR formyltransferase) (AICAR transformylase); In…			O60888	CUTA ACHAP C6orf82	Protein CutA (Acetylcholinesterase-associated protein) (Brain acetylcholinesterase putative membrane anchor)
P05023	ATP1A1	Sodium/potassium-transporting ATPase subunit alpha-1 (Na(+)/K(+) ATPase alpha-1 subunit) (EC 7.2.2.13) (Sodium pump subunit alpha-1)	TRANSMEM 88..108; /note="Helical"; /evidence="ECO:0000255"; TRANSMEM 132..152; /note="Helical"; /evidence="ECO:0000255"; TRANSMEM 289..308; /note="Helical"; /evidence="ECO:0000255"; TRANSMEM 321..338; /note="Helical"; /evidence="ECO:0000255"; TRANSMEM 773..792; /note="Helical"; /evidence="ECO:0000255"; TRANSMEM 803..823; /note="Helical"; /evidence="ECO:0000255"; TRANSMEM 844..866; /note="Helical"…		P62879	GNB2	Guanine nucleotide-binding protein G(I)/G(S)/G(T) subunit beta-2 (G protein subunit beta-2) (Transducin beta chain 2)
P54709	ATP1B3	Sodium/potassium-transporting ATPase subunit beta-3 (Sodium/potassium-dependent ATPase subunit beta-3) (ATPB-3) (CD antigen CD298)	TRANSMEM 36..56; /note="Helical; Signal-anchor for type II membrane protein"; /evidence="ECO:0000255"		P09525	ANXA4 ANX4	Annexin A4 (35-beta calcimedin) (Annexin IV) (Annexin-4) (Carbohydrate-binding protein p33/p41) (Chromobindin-4) (Endonexin I) (Lipocortin IV) (P32.5) (PP4-X) (Placental anticoagulant protein II) (PAP-II) (Protein II)
P25705	ATP5F1A ATP5A ATP5A1 ATP5AL2 ATPM	ATP synthase subunit alpha, mitochondrial (ATP synthase F1 subunit alpha)			Q9Y2V2	CARHSP1	Calcium-regulated heat-stable protein 1 (Calcium-regulated heat-stable protein of 24 kDa) (CRHSP-24)
P06576	ATP5F1B ATP5B ATPMB ATPSB	ATP synthase subunit beta, mitochondrial (EC 7.1.2.2) (ATP synthase F1 subunit beta)			P01033	TIMP1 CLGI TIMP	Metalloproteinase inhibitor 1 (Erythroid-potentiating activity) (EPA) (Fibroblast collagenase inhibitor) (Collagenase inhibitor) (Tissue inhibitor of metalloproteinases 1) (TIMP-1)
P36542	ATP5F1C ATP5C ATP5C1 ATP5CL1	ATP synthase subunit gamma, mitochondrial (ATP synthase F1 subunit gamma) (F-ATPase gamma subunit)			O75506	HSBP1 HSF1BP	Heat shock factor-binding protein 1 (Nasopharyngeal carcinoma-associated antigen 13) (NPC-A-13)
O75947	ATP5PD ATP5H My032	ATP synthase subunit d, mitochondrial (ATPase subunit d) (ATP synthase peripheral stalk subunit d)			Q01995	TAGLN SM22 WS3-10	Transgelin (22 kDa actin-binding protein) (Protein WS3-10) (Smooth muscle protein 22-alpha) (SM22-alpha)
P48047	ATP5PO ATP5O ATPO	ATP synthase subunit O, mitochondrial (ATP synthase peripheral stalk subunit OSCP) (Oligomycin sensitivity conferral protein) (OSCP)			O00244	ATOX1 HAH1	Copper transport protein ATOX1 (Metal transport protein ATX1)
P38606	ATP6V1A ATP6A1 ATP6V1A1 VPP2	V-type proton ATPase catalytic subunit A (V-ATPase subunit A) (EC 7.1.2.2) (V-ATPase 69 kDa subunit) (Vacuolar ATPase isoform VA68) (Vacuolar proton pump subunit alpha)			P46976	GYG1 GYG	Glycogenin-1 (GN-1) (GN1) (EC 2.4.1.186)
P21281	ATP6V1B2 ATP6B2 VPP3	V-type proton ATPase subunit B, brain isoform (V-ATPase subunit B 2) (Endomembrane proton pump 58 kDa subunit) (HO57) (Vacuolar proton pump subunit B 2)			P43490	NAMPT PBEF PBEF1	Nicotinamide phosphoribosyltransferase (NAmPRTase) (Nampt) (EC 2.4.2.12) (Pre-B-cell colony-enhancing factor 1) (Pre-B cell-enhancing factor) (Visfatin)
P36543	ATP6V1E1 ATP6E ATP6E2	V-type proton ATPase subunit E 1 (V-ATPase subunit E 1) (V-ATPase 31 kDa subunit) (p31) (Vacuolar proton pump subunit E 1)			Q14195	DPYSL3 CRMP4 DRP3 ULIP ULIP1	Dihydropyrimidinase-related protein 3 (DRP-3) (Collapsin response mediator protein 4) (CRMP-4) (Unc-33-like phosphoprotein 1) (ULIP-1)
Q8WWM7	ATXN2L A2D A2LG A2LP A2RP	Ataxin-2-like protein (Ataxin-2 domain protein) (Ataxin-2-related protein)			Q9Y696	CLIC4	Chloride intracellular channel protein 4 (Intracellular chloride ion channel protein p64H1)	TRANSMEM 37..57; /note="Helical; Note=After insertion into the membrane"; /evidence="ECO:0000255"
O95816	BAG2	BAG family molecular chaperone regulator 2 (BAG-2) (Bcl-2-associated athanogene 2)			D5H3J5	HLA-B	HLA class I histocompatibility antigen B alpha chain (HLA class I histocompatibility antigen, B alpha chain) (MHC class I antigen) (MHC class I protein)	TRANSMEM 308..330; /note="Helical"; /evidence="ECO:0000256|SAM:Phobius"
Q9UQB8	BAIAP2	Brain-specific angiogenesis inhibitor 1-associated protein 2 (BAI-associated protein 2) (BAI1-associated protein 2) (Protein BAP2) (Fas ligand-associated factor 3) (FLAF3) (Insulin receptor substrate p53/p58) (IRS-58) (IRSp53/58) (Insulin receptor substrate protein of 53 kDa) (IRSp53) (Insulin receptor substrate p53)			P13693	TPT1	Translationally-controlled tumor protein (TCTP) (Fortilin) (Histamine-releasing factor) (HRF) (p23)
Q13838	DDX39B BAT1 UAP56	Spliceosome RNA helicase DDX39B (EC 3.6.4.13) (56 kDa U2AF65-associated protein) (ATP-dependent RNA helicase p47) (DEAD box protein UAP56) (HLA-B-associated transcript 1 protein)			Q9Y4Y9	LSM5	U6 snRNA-associated Sm-like protein LSm5
P48634	PRRC2A BAT2 G2	Protein PRRC2A (HLA-B-associated transcript 2) (Large proline-rich protein BAT2) (Proline-rich and coiled-coil-containing protein 2A) (Protein G2)			Q5TCU3	TPM2	Tropomyosin beta chain
O75934	BCAS2 DAM1	Pre-mRNA-splicing factor SPF27 (Breast carcinoma-amplified sequence 2) (DNA amplified in mammary carcinoma 1 protein) (Spliceosome-associated protein SPF 27)			P68366	TUBA4A TUBA1	Tubulin alpha-4A chain (Alpha-tubulin 1) (Testis-specific alpha-tubulin) (Tubulin H2-alpha) (Tubulin alpha-1 chain)
Q9P287	BCCIP TOK1	BRCA2 and CDKN1A-interacting protein (P21- and CDK-associated protein 1) (Protein TOK-1)			P30043	BLVRB FLR	Flavin reductase (NADPH) (FR) (EC 1.5.1.30) (Biliverdin reductase B) (BVR-B) (EC 1.3.1.24) (Biliverdin-IX beta-reductase) (Green heme-binding protein) (GHBP) (NADPH-dependent diaphorase) (NADPH-flavin reductase) (FLR)
P53004	BLVRA BLVR BVR	Biliverdin reductase A (BVR A) (EC 1.3.1.24) (Biliverdin-IX alpha-reductase)			P55327	TPD52	Tumor protein D52 (Protein N8)
Q9H3K6	BOLA2 BOLA2A My016; BOLA2B	BolA-like protein 2			P31151	S100A7 PSOR1 S100A7C	Protein S100-A7 (Psoriasin) (S100 calcium-binding protein A7)
P35613	BSG UNQ6505/PRO21383	Basigin (5F7) (Collagenase stimulatory factor) (Extracellular matrix metalloproteinase inducer) (EMMPRIN) (Hepatoma-associated antigen) (HAb18G) (Leukocyte activation antigen M6) (OK blood group antigen) (Tumor cell-derived collagenase stimulatory factor) (TCSF) (CD antigen CD147)	TRANSMEM 324..344; /note="Helical"; /evidence="ECO:0000255"		Q6P5R6	RPL22L1	60S ribosomal protein L22-like 1 (Large ribosomal subunit protein eL22-like 1)
P20290	BTF3 NACB OK/SW-cl.8	Transcription factor BTF3 (Nascent polypeptide-associated complex subunit beta) (NAC-beta) (RNA polymerase B transcription factor 3)			Q13509	TUBB3 TUBB4	Tubulin beta-3 chain (Tubulin beta-4 chain) (Tubulin beta-III)
O43684	BUB3	Mitotic checkpoint protein BUB3			Q15043	SLC39A14 KIAA0062 ZIP14	Metal cation symporter ZIP14 (LIV-1 subfamily of ZIP zinc transporter 4) (LZT-Hs4) (Solute carrier family 39 member 14) (Zrt- and Irt-like protein 14) (ZIP-14)	TRANSMEM 158..178; /note="Helical"; /evidence="ECO:0000255"; TRANSMEM 187..207; /note="Helical"; /evidence="ECO:0000255"; TRANSMEM 225..245; /note="Helical"; /evidence="ECO:0000255"; TRANSMEM 398..418; /note="Helical"; /evidence="ECO:0000255"; TRANSMEM 425..445; /note="Helical"; /evidence="ECO:0000255"; TRANSMEM 461..481; /note="Helical"; /evidence="ECO:0000255"
Q9Y224	RTRAF C14orf166 CGI-99	RNA transcription, translation and transport factor protein (CLE7 homolog) (CLE) (hCLE)			P20962	PTMS	Parathymosin
Q07021	C1QBP GC1QBP HABP1 SF2P32	Complement component 1 Q subcomponent-binding protein, mitochondrial (ASF/SF2-associated protein p32) (Glycoprotein gC1qBP) (C1qBP) (Hyaluronan-binding protein 1) (Mitochondrial matrix protein p32) (gC1q-R protein) (p33) (SF2AP32)			Q14019	COTL1 CLP	Coactosin-like protein
Q9Y3I0	RTCB C22orf28 HSPC117	RNA-splicing ligase RtcB homolog (EC 6.5.1.8) (3'-phosphate/5'-hydroxy nucleic acid ligase)			P17066	HSPA6 HSP70B'	Heat shock 70 kDa protein 6 (Heat shock 70 kDa protein B')
Q9BRJ6	C7orf50 FP15621	Uncharacterized protein C7orf50			Q92734	TFG	Protein TFG (TRK-fused gene protein)
Q9HB71	CACYBP S100A6BP SIP PNAS-107	Calcyclin-binding protein (CacyBP) (hCacyBP) (S100A6-binding protein) (Siah-interacting protein)			P55145	MANF ARMET ARP	Mesencephalic astrocyte-derived neurotrophic factor (Arginine-rich protein) (Protein ARMET)
P27708	CAD	CAD protein [Includes: Glutamine-dependent carbamoyl-phosphate synthase (EC 6.3.5.5); Aspartate carbamoyltransferase (EC 2.1.3.2); Dihydroorotase (EC 3.5.2.3)]			Q9BWD1	ACAT2 ACTL	Acetyl-CoA acetyltransferase, cytosolic (EC 2.3.1.9) (Acetyl-CoA transferase-like protein) (Cytosolic acetoacetyl-CoA thiolase)
Q86VP6	CAND1 KIAA0829 TIP120 TIP120A	Cullin-associated NEDD8-dissociated protein 1 (Cullin-associated and neddylation-dissociated protein 1) (TBP-interacting protein of 120 kDa A) (TBP-interacting protein 120A) (p120 CAND1)			Q71DI3	H3C15 HIST2H3A; H3C14 H3F2 H3FM HIST2H3C; H3C13 HIST2H3D	Histone H3.2 (H3-clustered histone 13) (H3-clustered histone 14) (H3-clustered histone 15) (Histone H3/m) (Histone H3/o)
Q01518	CAP1 CAP	Adenylyl cyclase-associated protein 1 (CAP 1)			P16070	CD44 LHR MDU2 MDU3 MIC4	CD44 antigen (CDw44) (Epican) (Extracellular matrix receptor III) (ECMR-III) (GP90 lymphocyte homing/adhesion receptor) (HUTCH-I) (Heparan sulfate proteoglycan) (Hermes antigen) (Hyaluronate receptor) (Phagocytic glycoprotein 1) (PGP-1) (Phagocytic glycoprotein I) (PGP-I) (CD antigen CD44)	TRANSMEM 650..670; /note="Helical"; /evidence="ECO:0000255"
P04632	CAPNS1 CAPN4 CAPNS	Calpain small subunit 1 (CSS1) (Calcium-activated neutral proteinase small subunit) (CANP small subunit) (Calcium-dependent protease small subunit) (CDPS) (Calcium-dependent protease small subunit 1) (Calpain regulatory subunit)			Q93045	STMN2 SCG10 SCGN10	Stathmin-2 (Superior cervical ganglion-10 protein) (Protein SCG10)
Q14444	CAPRIN1 GPIAP1 GPIP137 M11S1 RNG105	Caprin-1 (Cell cycle-associated protein 1) (Cytoplasmic activation- and proliferation-associated protein 1) (GPI-anchored membrane protein 1) (GPI-anchored protein p137) (GPI-p137) (p137GPI) (Membrane component chromosome 11 surface marker 1) (RNA granule protein 105)			P61916	NPC2 HE1	NPC intracellular cholesterol transporter 2 (Epididymal secretory protein E1) (Human epididymis-specific protein 1) (He1) (Niemann-Pick disease type C2 protein)
P52907	CAPZA1	F-actin-capping protein subunit alpha-1 (CapZ alpha-1)			P09486	SPARC ON	SPARC (Basement-membrane protein 40) (BM-40) (Osteonectin) (ON) (Secreted protein acidic and rich in cysteine)
P47756	CAPZB	F-actin-capping protein subunit beta (CapZ beta)			Q13740	ALCAM MEMD	CD166 antigen (Activated leukocyte cell adhesion molecule) (CD antigen CD166)	TRANSMEM 528..549; /note="Helical"; /evidence="ECO:0000255"
P31944	CASP14	Caspase-14 (CASP-14) (EC 3.4.22.-) [Cleaved into: Caspase-14 subunit p17, mature form; Caspase-14 subunit p10, mature form; Caspase-14 subunit p20, intermediate form; Caspase-14 subunit p8, intermediate form]			P11279	LAMP1	Lysosome-associated membrane glycoprotein 1 (LAMP-1) (Lysosome-associated membrane protein 1) (CD107 antigen-like family member A) (CD antigen CD107a)	TRANSMEM 383..405; /note="Helical"; /evidence="ECO:0000255|PROSITE-ProRule:PRU00740"
P04040	CAT	Catalase (EC 1.11.1.6)			Q16555	DPYSL2 CRMP2 ULIP2	Dihydropyrimidinase-related protein 2 (DRP-2) (Collapsin response mediator protein 2) (CRMP-2) (N2A3) (Unc-33-like phosphoprotein 2) (ULIP-2)
P83916	CBX1 CBX	Chromobox protein homolog 1 (HP1Hsbeta) (Heterochromatin protein 1 homolog beta) (HP1 beta) (Heterochromatin protein p25) (M31) (Modifier 1 protein) (p25beta)			Q99622	C12orf57 C10	Protein C10
Q13185	CBX3	Chromobox protein homolog 3 (HECH) (Heterochromatin protein 1 homolog gamma) (HP1 gamma) (Modifier 2 protein)			Q9H910	JPT2 C16orf34 HN1L L11	Jupiter microtubule associated homolog 2 (Hematological and neurological expressed 1-like protein) (HN1-like protein)
P45973	CBX5 HP1A	Chromobox protein homolog 5 (Antigen p25) (Heterochromatin protein 1 homolog alpha) (HP1 alpha)			Q9BYN0	SRXN1 C20orf139 SRX SRX1	Sulfiredoxin-1 (EC 1.8.98.2)
Q96CT7	CCDC124	Coiled-coil domain-containing protein 124			P45974	USP5 ISOT	Ubiquitin carboxyl-terminal hydrolase 5 (EC 3.4.19.12) (Deubiquitinating enzyme 5) (Isopeptidase T) (Ubiquitin thioesterase 5) (Ubiquitin-specific-processing protease 5)
P78371	CCT2 99D8.1 CCTB	T-complex protein 1 subunit beta (TCP-1-beta) (CCT-beta)			Q92783	STAM STAM1	Signal transducing adapter molecule 1 (STAM-1)
P49368	CCT3 CCTG TRIC5	T-complex protein 1 subunit gamma (TCP-1-gamma) (CCT-gamma) (hTRiC5)			Q15293	RCN1 RCN	Reticulocalbin-1
P50991	CCT4 CCTD SRB	T-complex protein 1 subunit delta (TCP-1-delta) (CCT-delta) (Stimulator of TAR RNA-binding)			Q9Y281	CFL2	Cofilin-2 (Cofilin, muscle isoform)
P48643	CCT5 CCTE KIAA0098	T-complex protein 1 subunit epsilon (TCP-1-epsilon) (CCT-epsilon)			H7BZJ3	PDIA3	Protein disulfide-isomerase A3 (Fragment)
P40227	CCT6A CCT6 CCTZ	T-complex protein 1 subunit zeta (TCP-1-zeta) (Acute morphine dependence-related protein 2) (CCT-zeta-1) (HTR3) (Tcp20)			Q9NP97	DYNLRB1 BITH DNCL2A DNLC2A ROBLD1 HSPC162	Dynein light chain roadblock-type 1 (Bithoraxoid-like protein) (BLP) (Dynein light chain 2A, cytoplasmic) (Dynein-associated protein Km23) (Roadblock domain-containing protein 1)
Q99832	CCT7 CCTH NIP7-1	T-complex protein 1 subunit eta (TCP-1-eta) (CCT-eta) (HIV-1 Nef-interacting protein) [Cleaved into: T-complex protein 1 subunit eta, N-terminally processed]			P26006	ITGA3 MSK18	Integrin alpha-3 (CD49 antigen-like family member C) (FRP-2) (Galactoprotein B3) (GAPB3) (VLA-3 subunit alpha) (CD antigen CD49c) [Cleaved into: Integrin alpha-3 heavy chain; Integrin alpha-3 light chain]	TRANSMEM 992..1014; /note="Helical"; /evidence="ECO:0000255"
P50990	CCT8 C21orf112 CCTQ KIAA0002	T-complex protein 1 subunit theta (TCP-1-theta) (CCT-theta) (Chaperonin containing T-complex polypeptide 1 subunit 8) (Renal carcinoma antigen NY-REN-15)			O60701	UGDH	UDP-glucose 6-dehydrogenase (UDP-Glc dehydrogenase) (UDP-GlcDH) (UDPGDH) (EC 1.1.1.22)
Q9Y5K6	CD2AP	CD2-associated protein (Adapter protein CMS) (Cas ligand with multiple SH3 domains)			P27797	CALR CRTC	Calreticulin (CRP55) (Calregulin) (Endoplasmic reticulum resident protein 60) (ERp60) (HACBP) (grp60)
P13987	CD59 MIC11 MIN1 MIN2 MIN3 MSK21	CD59 glycoprotein (1F5 antigen) (20 kDa homologous restriction factor) (HRF-20) (HRF20) (MAC-inhibitory protein) (MAC-IP) (MEM43 antigen) (Membrane attack complex inhibition factor) (MACIF) (Membrane inhibitor of reactive lysis) (MIRL) (Protectin) (CD antigen CD59)			P67936	TPM4	Tropomyosin alpha-4 chain (TM30p1) (Tropomyosin-4)
Q16543	CDC37 CDC37A	Hsp90 co-chaperone Cdc37 (Hsp90 chaperone protein kinase-targeting subunit) (p50Cdc37) [Cleaved into: Hsp90 co-chaperone Cdc37, N-terminally processed]			P53985	SLC16A1 MCT1	Monocarboxylate transporter 1 (MCT 1) (Solute carrier family 16 member 1)	TRANSMEM 16..36; /note="Helical"; /evidence="ECO:0000255"; TRANSMEM 60..80; /note="Helical"; /evidence="ECO:0000255"; TRANSMEM 87..107; /note="Helical"; /evidence="ECO:0000255"; TRANSMEM 112..132; /note="Helical"; /evidence="ECO:0000255"; TRANSMEM 144..164; /note="Helical"; /evidence="ECO:0000255"; TRANSMEM 167..187; /note="Helical"; /evidence="ECO:0000255"; TRANSMEM 263..283; /note="Helical"; /e…
Q99459	CDC5L KIAA0432 PCDC5RP	Cell division cycle 5-like protein (Cdc5-like protein) (Pombe cdc5-related protein)			B1AK88	CAPZB hCG_41078	F-actin-capping protein subunit beta
P06493	CDK1 CDC2 CDC28A CDKN1 P34CDC2	Cyclin-dependent kinase 1 (CDK1) (EC 2.7.11.22) (EC 2.7.11.23) (Cell division control protein 2 homolog) (Cell division protein kinase 1) (p34 protein kinase)			Q13561	DCTN2 DCTN50	Dynactin subunit 2 (50 kDa dynein-associated polypeptide) (Dynactin complex 50 kDa subunit) (DCTN-50) (p50 dynamitin)
Q96HQ2	CDKN2AIPNL	CDKN2AIP N-terminal-like protein (CDKN2A-interacting protein N-terminal-like protein)			P07305	H1-0 H1F0 H1FV	Histone H1.0 (Histone H1') (Histone H1(0)) [Cleaved into: Histone H1.0, N-terminally processed]
P23528	CFL1 CFL	Cofilin-1 (18 kDa phosphoprotein) (p18) (Cofilin, non-muscle isoform)			A1KXE4	FAM168B KIAA0280L MANI	Myelin-associated neurite-outgrowth inhibitor (Mani) (p20)	TRANSMEM 19..42; /note="Helical"; /evidence="ECO:0000255"; TRANSMEM 143..164; /note="Helical"; /evidence="ECO:0000255"
Q9H444	CHMP4B C20orf178 SHAX1	Charged multivesicular body protein 4b (Chromatin-modifying protein 4b) (CHMP4b) (SNF7 homolog associated with Alix 1) (SNF7-2) (hSnf7-2) (Vacuolar protein sorting-associated protein 32-2) (Vps32-2) (hVps32-2)			P05026	ATP1B1 ATP1B	Sodium/potassium-transporting ATPase subunit beta-1 (Sodium/potassium-dependent ATPase subunit beta-1)	TRANSMEM 35..62; /note="Helical; Signal-anchor for type II membrane protein"; /evidence="ECO:0000255"
O00299	CLIC1 G6 NCC27	Chloride intracellular channel protein 1 (Chloride channel ABP) (Nuclear chloride ion channel 27) (NCC27) (Regulatory nuclear chloride ion channel protein) (hRNCC)	TRANSMEM 26..46; /note="Helical; Note=After insertion into the membrane"; /evidence="ECO:0000255"		P26885	FKBP2 FKBP13	Peptidyl-prolyl cis-trans isomerase FKBP2 (PPIase FKBP2) (EC 5.2.1.8) (13 kDa FK506-binding protein) (13 kDa FKBP) (FKBP-13) (FK506-binding protein 2) (FKBP-2) (Immunophilin FKBP13) (Rotamase)
Q14677	CLINT1 ENTH EPN4 EPNR KIAA0171	Clathrin interactor 1 (Clathrin-interacting protein localized in the trans-Golgi region) (Clint) (Enthoprotin) (Epsin-4) (Epsin-related protein) (EpsinR)			Q6IAA8	LAMTOR1 C11orf59 PDRO PP7157	Ragulator complex protein LAMTOR1 (Late endosomal/lysosomal adaptor and MAPK and MTOR activator 1) (Lipid raft adaptor protein p18) (Protein associated with DRMs and endosomes) (p27Kip1-releasing factor from RhoA) (p27RF-Rho)
P54105	CLNS1A CLCI ICLN	Methylosome subunit pICln (Chloride channel, nucleotide sensitive 1A) (Chloride conductance regulatory protein ICln) (I(Cln)) (Chloride ion current inducer protein) (ClCI) (Reticulocyte pICln)			P55036	PSMD4 MCB1	26S proteasome non-ATPase regulatory subunit 4 (26S proteasome regulatory subunit RPN10) (26S proteasome regulatory subunit S5A) (Antisecretory factor 1) (AF) (ASF) (Multiubiquitin chain-binding protein)
P09496	CLTA	Clathrin light chain A (Lca)			H7BYY1	TPM1 hCG_33495	Tropomyosin 1 (Alpha), isoform CRA_m (Tropomyosin alpha-1 chain)
P09497	CLTB	Clathrin light chain B (Lcb)			P00441	SOD1	Superoxide dismutase [Cu-Zn] (EC 1.15.1.1) (Superoxide dismutase 1) (hSod1)
Q00610	CLTC CLH17 CLTCL2 KIAA0034	Clathrin heavy chain 1 (Clathrin heavy chain on chromosome 17) (CLH-17)			Q9H0U4	RAB1B	Ras-related protein Rab-1B (EC 3.6.5.2)
P30085	CMPK1 CMK CMPK UCK UMK UMPK	UMP-CMP kinase (EC 2.7.4.14) (Deoxycytidylate kinase) (CK) (dCMP kinase) (Nucleoside-diphosphate kinase) (EC 2.7.4.6) (Uridine monophosphate/cytidine monophosphate kinase) (UMP/CMP kinase) (UMP/CMPK)			P51858	HDGF HMG1L2	Hepatoma-derived growth factor (HDGF) (High mobility group protein 1-like 2) (HMG-1L2)
O14579	COPE	Coatomer subunit epsilon (Epsilon-coat protein) (Epsilon-COP)			O43852	CALU	Calumenin (Crocalbin) (IEF SSP 9302)
Q9Y678	COPG1 COPG	Coatomer subunit gamma-1 (Gamma-1-coat protein) (Gamma-1-COP)			P11310	ACADM	Medium-chain specific acyl-CoA dehydrogenase, mitochondrial (MCAD) (EC 1.3.8.7) (Medium chain acyl-CoA dehydrogenase) (MCADH)
P13073	COX4I1 COX4	Cytochrome c oxidase subunit 4 isoform 1, mitochondrial (Cytochrome c oxidase polypeptide IV) (Cytochrome c oxidase subunit IV isoform 1) (COX IV-1)	TRANSMEM 99..124; /note="Helical"; /evidence="ECO:0000250|UniProtKB:P00423"		O00233	PSMD9	26S proteasome non-ATPase regulatory subunit 9 (26S proteasome regulatory subunit p27)
P20674	COX5A	Cytochrome c oxidase subunit 5A, mitochondrial (Cytochrome c oxidase polypeptide Va)			P50897	PPT1 CLN1 PPT	Palmitoyl-protein thioesterase 1 (PPT-1) (EC 3.1.2.22) (Palmitoyl-protein hydrolase 1)
O75131	CPNE3 CPN3 KIAA0636	Copine-3 (Copine III)			Q9UMX0	UBQLN1 DA41 PLIC1	Ubiquilin-1 (Protein linking IAP with cytoskeleton 1) (PLIC-1) (hPLIC-1)
Q16630	CPSF6 CFIM68	Cleavage and polyadenylation specificity factor subunit 6 (Cleavage and polyadenylation specificity factor 68 kDa subunit) (CPSF 68 kDa subunit) (Cleavage factor Im complex 68 kDa subunit) (CFIm68) (Pre-mRNA cleavage factor Im 68 kDa subunit) (Protein HPBRII-4/7)			P09234	SNRPC	U1 small nuclear ribonucleoprotein C (U1 snRNP C) (U1-C) (U1C)
Q8N684	CPSF7	Cleavage and polyadenylation specificity factor subunit 7 (Cleavage and polyadenylation specificity factor 59 kDa subunit) (CPSF 59 kDa subunit) (Cleavage factor Im complex 59 kDa subunit) (CFIm59) (Pre-mRNA cleavage factor Im 59 kDa subunit)			P20645	M6PR MPR46 MPRD	Cation-dependent mannose-6-phosphate receptor (CD Man-6-P receptor) (CD-MPR) (46 kDa mannose 6-phosphate receptor) (MPR 46)	TRANSMEM 186..210; /note="Helical"; /evidence="ECO:0000255"
P46109	CRKL	Crk-like protein			O60664	PLIN3 M6PRBP1 TIP47	Perilipin-3 (47 kDa mannose 6-phosphate receptor-binding protein) (47 kDa MPR-binding protein) (Cargo selection protein TIP47) (Mannose-6-phosphate receptor-binding protein 1) (Placental protein 17) (PP17)
P16989	YBX3 CSDA DBPA	Y-box-binding protein 3 (Cold shock domain-containing protein A) (DNA-binding protein A) (Single-strand DNA-binding protein NF-GMB)			P01111	NRAS HRAS1	GTPase NRas (EC 3.6.5.2) (Transforming protein N-Ras)
O75534	CSDE1 D1S155E KIAA0885 NRU UNR	Cold shock domain-containing protein E1 (N-ras upstream gene protein) (Protein UNR)			Q13404	UBE2V1 CROC1 UBE2V UEV1 P/OKcl.19	Ubiquitin-conjugating enzyme E2 variant 1 (UEV-1) (CROC-1) (TRAF6-regulated IKK activator 1 beta Uev1A)
P55060	CSE1L CAS XPO2	Exportin-2 (Exp2) (Cellular apoptosis susceptibility protein) (Chromosome segregation 1-like protein) (Importin-alpha re-exporter)			P07108	DBI	Acyl-CoA-binding protein (ACBP) (Diazepam-binding inhibitor) (DBI) (Endozepine) (EP)
P21291	CSRP1 CSRP CYRP	Cysteine and glycine-rich protein 1 (Cysteine-rich protein 1) (CRP) (CRP1) (Epididymis luminal protein 141) (HEL-141)			P48509	CD151 TSPAN24	CD151 antigen (GP27) (Membrane glycoprotein SFA-1) (Platelet-endothelial tetraspan antigen 3) (PETA-3) (Tetraspanin-24) (Tspan-24) (CD antigen CD151)	TRANSMEM 19..39; /note="Helical"; /evidence="ECO:0000255"; TRANSMEM 58..78; /note="Helical"; /evidence="ECO:0000255"; TRANSMEM 92..112; /note="Helical"; /evidence="ECO:0000255"; TRANSMEM 222..242; /note="Helical"; /evidence="ECO:0000255"
P01040	CSTA STF1 STFA	Cystatin-A (Cystatin-AS) (Stefin-A) [Cleaved into: Cystatin-A, N-terminally processed]			P52788	SMS	Spermine synthase (SPMSY) (EC 2.5.1.22) (Spermidine aminopropyltransferase)
P33240	CSTF2	Cleavage stimulation factor subunit 2 (CF-1 64 kDa subunit) (Cleavage stimulation factor 64 kDa subunit) (CSTF 64 kDa subunit) (CstF-64)			Q14697	GANAB G2AN KIAA0088	Neutral alpha-glucosidase AB (EC 3.2.1.207) (Alpha-glucosidase 2) (Glucosidase II subunit alpha)
O60716	CTNND1 KIAA0384	Catenin delta-1 (Cadherin-associated Src substrate) (CAS) (p120 catenin) (p120(ctn)) (p120(cas))			Q6GMV3	PTRHD1 C2orf79	Putative peptidyl-tRNA hydrolase PTRHD1 (EC 3.1.1.29) (Peptidyl-tRNA hydrolase domain-containing protein 1)
P17812	CTPS1 CTPS	CTP synthase 1 (EC 6.3.4.2) (CTP synthetase 1) (UTP--ammonia ligase 1)			O95433	AHSA1 C14orf3 HSPC322	Activator of 90 kDa heat shock protein ATPase homolog 1 (AHA1) (p38)
Q14247	CTTN EMS1	Src substrate cortactin (Amplaxin) (Oncogene EMS1)			Q9NRF9	POLE3 CHRAC17	DNA polymerase epsilon subunit 3 (Arsenic-transactivated protein) (AsTP) (Chromatin accessibility complex 17 kDa protein) (CHRAC-17) (HuCHRAC17) (DNA polymerase II subunit 3) (DNA polymerase epsilon subunit p17)
P14868	DARS1 DARS PIG40	Aspartate--tRNA ligase, cytoplasmic (EC 6.1.1.12) (Aspartyl-tRNA synthetase) (AspRS) (Cell proliferation-inducing gene 40 protein)			P07602	PSAP GLBA SAP1	Prosaposin (Proactivator polypeptide) [Cleaved into: Saposin-A (Protein A); Saposin-B-Val; Saposin-B (Cerebroside sulfate activator) (CSAct) (Dispersin) (Sphingolipid activator protein 1) (SAP-1) (Sulfatide/GM1 activator); Saposin-C (A1 activator) (Co-beta-glucosidase) (Glucosylceramidase activator) (Sphingolipid activator protein 2) (SAP-2); Saposin-D (Component C) (Protein C)]
Q96EP5	DAZAP1	DAZ-associated protein 1 (Deleted in azoospermia-associated protein 1)			P35080	PFN2	Profilin-2 (Profilin II)
Q16643	DBN1 D0S117E	Drebrin (Developmentally-regulated brain protein)			P22676	CALB2 CAB29	Calretinin (CR) (29 kDa calbindin)
Q9UJU6	DBNL CMAP SH3P7 PP5423	Drebrin-like protein (Cervical SH3P7) (Cervical mucin-associated protein) (Drebrin-F) (HPK1-interacting protein of 55 kDa) (HIP-55) (SH3 domain-containing protein 7)			P15531	NME1 NDPKA NM23	Nucleoside diphosphate kinase A (NDK A) (NDP kinase A) (EC 2.7.4.6) (Granzyme A-activated DNase) (GAAD) (Metastasis inhibition factor nm23) (NM23-H1) (Tumor metastatic process-associated protein)
P81605	DCD AIDD DSEP	Dermcidin (EC 3.4.-.-) (Preproteolysin) [Cleaved into: Survival-promoting peptide; DCD-1]			P43121	MCAM MUC18	Cell surface glycoprotein MUC18 (Cell surface glycoprotein P1H12) (Melanoma cell adhesion molecule) (Melanoma-associated antigen A32) (Melanoma-associated antigen MUC18) (S-endo 1 endothelial-associated antigen) (CD antigen CD146)	TRANSMEM 560..583; /note="Helical"; /evidence="ECO:0000255"
O75935	DCTN3 DCTN22	Dynactin subunit 3 (Dynactin complex subunit 22 kDa subunit) (p22)			Q9UK76	JPT1 ARM2 HN1	Jupiter microtubule associated homolog 1 (Androgen-regulated protein 2) (Hematological and neurological expressed 1 protein) [Cleaved into: Jupiter microtubule associated homolog 1, N-terminally processed]
Q16531	DDB1 XAP1	DNA damage-binding protein 1 (DDB p127 subunit) (DNA damage-binding protein a) (DDBa) (Damage-specific DNA-binding protein 1) (HBV X-associated protein 1) (XAP-1) (UV-damaged DNA-binding factor) (UV-damaged DNA-binding protein 1) (UV-DDB 1) (XPE-binding factor) (XPE-BF) (Xeroderma pigmentosum group E-complementing protein) (XPCe)			P30837	ALDH1B1 ALDH5 ALDHX	Aldehyde dehydrogenase X, mitochondrial (EC 1.2.1.3) (Aldehyde dehydrogenase 5) (Aldehyde dehydrogenase family 1 member B1)
P30046	DDT	D-dopachrome decarboxylase (EC 4.1.1.84) (D-dopachrome tautomerase) (Phenylpyruvate tautomerase II)			P63162	SNRPN HCERN3 SMN	Small nuclear ribonucleoprotein-associated protein N (snRNP-N) (Sm protein D) (Sm-D) (Sm protein N) (Sm-N) (SmN) (Tissue-specific-splicing protein)
Q92499	DDX1	ATP-dependent RNA helicase DDX1 (EC 3.6.4.13) (DEAD box protein 1) (DEAD box protein retinoblastoma) (DBP-RB)			O95881	TXNDC12 TLP19 UNQ713/PRO1376	Thioredoxin domain-containing protein 12 (EC 1.8.4.2) (Endoplasmic reticulum resident protein 18) (ER protein 18) (ERp18) (Endoplasmic reticulum resident protein 19) (ER protein 19) (ERp19) (Thioredoxin-like protein p19) (hTLP19)
Q92841	DDX17	Probable ATP-dependent RNA helicase DDX17 (EC 3.6.4.13) (DEAD box protein 17) (DEAD box protein p72) (DEAD box protein p82) (RNA-dependent helicase p72)			O00764	PDXK C21orf124 C21orf97 PKH PNK PRED79	Pyridoxal kinase (EC 2.7.1.35) (Pyridoxine kinase)
Q9NR30	DDX21	Nucleolar RNA helicase 2 (EC 3.6.4.13) (DEAD box protein 21) (Gu-alpha) (Nucleolar RNA helicase Gu) (Nucleolar RNA helicase II) (RH II/Gu)			P30086	PEBP1 PBP PEBP	Phosphatidylethanolamine-binding protein 1 (PEBP-1) (HCNPpp) (Neuropolypeptide h3) (Prostatic-binding protein) (Raf kinase inhibitor protein) (RKIP) [Cleaved into: Hippocampal cholinergic neurostimulating peptide (HCNP)]
O00571	DDX3X DBX DDX3	ATP-dependent RNA helicase DDX3X (EC 3.6.4.13) (CAP-Rf) (DEAD box protein 3, X-chromosomal) (DEAD box, X isoform) (DBX) (Helicase-like protein 2) (HLP2)			P61970	NUTF2 NTF2	Nuclear transport factor 2 (NTF-2) (Placental protein 15) (PP15)
P17844	DDX5 G17P1 HELR HLR1	Probable ATP-dependent RNA helicase DDX5 (EC 3.6.4.13) (DEAD box protein 5) (RNA helicase p68)			O43399	TPD52L2	Tumor protein D54 (hD54) (Tumor protein D52-like 2)
P26196	DDX6 HLR2 RCK	Probable ATP-dependent RNA helicase DDX6 (EC 3.6.4.13) (ATP-dependent RNA helicase p54) (DEAD box protein 6) (Oncogene RCK)			Q9NZZ3	CHMP5 C9orf83 SNF7DC2 CGI-34 HSPC177 PNAS-114 PNAS-2	Charged multivesicular body protein 5 (Chromatin-modifying protein 5) (SNF7 domain-containing protein 2) (Vacuolar protein sorting-associated protein 60) (Vps60) (hVps60)
P35659	DEK	Protein DEK			Q96QD8	SLC38A2 ATA2 KIAA1382 SAT2 SNAT2	Sodium-coupled neutral amino acid transporter 2 (Amino acid transporter A2) (Protein 40-9-1) (Solute carrier family 38 member 2) (System A amino acid transporter 2) (System A transporter 1) (System N amino acid transporter 2)	TRANSMEM 77..97; /note="Helical"; /evidence="ECO:0000255"; TRANSMEM 103..123; /note="Helical"; /evidence="ECO:0000255"; TRANSMEM 159..179; /note="Helical"; /evidence="ECO:0000255"; TRANSMEM 189..209; /note="Helical"; /evidence="ECO:0000255"; TRANSMEM 218..238; /note="Helical"; /evidence="ECO:0000255"; TRANSMEM 293..313; /note="Helical"; /evidence="ECO:0000255"; TRANSMEM 330..350; /note="Helical";…
Q08211	DHX9 DDX9 LKP NDH2	ATP-dependent RNA helicase A (EC 3.6.4.13) (DEAH box protein 9) (DExH-box helicase 9) (Leukophysin) (LKP) (Nuclear DNA helicase II) (NDH II) (RNA helicase A)			Q96C90	PPP1R14B PLCB3N PNG	Protein phosphatase 1 regulatory subunit 14B (Phospholipase C-beta-3 neighbouring gene protein)
P36957	DLST DLTS	Dihydrolipoyllysine-residue succinyltransferase component of 2-oxoglutarate dehydrogenase complex, mitochondrial (EC 2.3.1.61) (2-oxoglutarate dehydrogenase complex component E2) (OGDC-E2) (Dihydrolipoamide succinyltransferase component of 2-oxoglutarate dehydrogenase complex) (E2K)			Q96IJ6	GMPPA	Mannose-1-phosphate guanyltransferase alpha (GDP-mannose pyrophosphorylase A) (GMPP-alpha) (GTP-mannose-1-phosphate guanylyltransferase alpha)
P31689	DNAJA1 DNAJ2 HDJ2 HSJ2 HSPF4	DnaJ homolog subfamily A member 1 (DnaJ protein homolog 2) (HSDJ) (Heat shock 40 kDa protein 4) (Heat shock protein J2) (HSJ-2) (Human DnaJ protein 2) (hDj-2)			P61956	SUMO2 SMT3B SMT3H2	Small ubiquitin-related modifier 2 (SUMO-2) (HSMT3) (SMT3 homolog 2) (SUMO-3) (Sentrin-2) (Ubiquitin-like protein SMT3B) (Smt3B)
O60884	DNAJA2 CPR3 HIRIP4	DnaJ homolog subfamily A member 2 (Cell cycle progression restoration gene 3 protein) (Dnj3) (Dj3) (HIRA-interacting protein 4) (Renal carcinoma antigen NY-REN-14)			P35221	CTNNA1	Catenin alpha-1 (Alpha E-catenin) (Cadherin-associated protein) (Renal carcinoma antigen NY-REN-13)
P25685	DNAJB1 DNAJ1 HDJ1 HSPF1	DnaJ homolog subfamily B member 1 (DnaJ protein homolog 1) (Heat shock 40 kDa protein 1) (HSP40) (Heat shock protein 40) (Human DnaJ protein 1) (hDj-1)			Q15907	RAB11B YPT3	Ras-related protein Rab-11B (EC 3.6.5.2) (GTP-binding protein YPT3)
Q9UBS4	DNAJB11 EDJ ERJ3 HDJ9 PSEC0121 UNQ537/PRO1080	DnaJ homolog subfamily B member 11 (APOBEC1-binding protein 2) (ABBP-2) (DnaJ protein homolog 9) (ER-associated DNAJ) (ER-associated Hsp40 co-chaperone) (Endoplasmic reticulum DNA J domain-containing protein 3) (ER-resident protein ERdj3) (ERdj3) (ERj3p) (HEDJ) (Human DnaJ protein 9) (hDj-9) (PWP1-interacting protein 4)			P09455	RBP1 CRBP1	Retinol-binding protein 1 (Cellular retinol-binding protein) (CRBP) (Cellular retinol-binding protein I) (CRBP-I)
O75937	DNAJC8 SPF31 HSPC315 HSPC331	DnaJ homolog subfamily C member 8 (Splicing protein spf31)			P17931	LGALS3 MAC2	Galectin-3 (Gal-3) (35 kDa lectin) (Carbohydrate-binding protein 35) (CBP 35) (Galactose-specific lectin 3) (Galactoside-binding protein) (GALBP) (IgE-binding protein) (L-31) (Laminin-binding protein) (Lectin L-29) (Mac-2 antigen)
Q8WXX5	DNAJC9	DnaJ homolog subfamily C member 9 (HDJC9) (DnaJ protein SB73)			O00154	ACOT7 BACH	Cytosolic acyl coenzyme A thioester hydrolase (EC 3.1.2.2) (Acyl-CoA thioesterase 7) (Brain acyl-CoA hydrolase) (BACH) (hBACH) (CTE-IIa) (CTE-II) (Long chain acyl-CoA thioester hydrolase)
Q02413	DSG1 CDHF4	Desmoglein-1 (Cadherin family member 4) (Desmosomal glycoprotein 1) (DG1) (DGI) (Pemphigus foliaceus antigen)	TRANSMEM 549..569; /note="Helical"; /evidence="ECO:0000255"		Q06323	PSME1 IFI5111	Proteasome activator complex subunit 1 (11S regulator complex subunit alpha) (REG-alpha) (Activator of multicatalytic protease subunit 1) (Interferon gamma up-regulated I-5111 protein) (IGUP I-5111) (Proteasome activator 28 subunit alpha) (PA28a) (PA28alpha)
P15924	DSP	Desmoplakin (DP) (250/210 kDa paraneoplastic pemphigus antigen)			Q53Z42	HLA-A HLA	HLA class I antigen (HLA class I histocompatibility antigen) (HLA class I histocompatibility antigen A alpha chain) (HLA class I histocompatibility antigen, A alpha chain) (MHC class I antigen) (MHC class I protein) (MHC class I protein (HLA-A))	TRANSMEM 308..332; /note="Helical"; /evidence="ECO:0000256|SAM:Phobius"
P60981	DSTN ACTDP DSN	Destrin (Actin-depolymerizing factor) (ADF)			P14314	PRKCSH G19P1	Glucosidase 2 subunit beta (80K-H protein) (Glucosidase II subunit beta) (Protein kinase C substrate 60.1 kDa protein heavy chain) (PKCSH)
P33316	DUT	Deoxyuridine 5'-triphosphate nucleotidohydrolase, mitochondrial (dUTPase) (EC 3.6.1.23) (dUTP pyrophosphatase)			P49419	ALDH7A1 ATQ1	Alpha-aminoadipic semialdehyde dehydrogenase (Alpha-AASA dehydrogenase) (EC 1.2.1.31) (Aldehyde dehydrogenase family 7 member A1) (EC 1.2.1.3) (Antiquitin-1) (Betaine aldehyde dehydrogenase) (EC 1.2.1.8) (Delta1-piperideine-6-carboxylate dehydrogenase) (P6c dehydrogenase)
Q14204	DYNC1H1 DHC1 DNCH1 DNCL DNECL DYHC KIAA0325	Cytoplasmic dynein 1 heavy chain 1 (Cytoplasmic dynein heavy chain 1) (Dynein heavy chain, cytosolic)			P35241	RDX	Radixin
P63167	DYNLL1 DLC1 DNCL1 DNCLC1 HDLC1	Dynein light chain 1, cytoplasmic (8 kDa dynein light chain) (DLC8) (Dynein light chain LC8-type 1) (Protein inhibitor of neuronal nitric oxide synthase) (PIN)			P14550	AKR1A1 ALDR1 ALR	Aldo-keto reductase family 1 member A1 (EC 1.1.1.2) (EC 1.1.1.372) (EC 1.1.1.54) (Alcohol dehydrogenase [NADP(+)]) (Aldehyde reductase) (Glucuronate reductase) (EC 1.1.1.19) (Glucuronolactone reductase) (EC 1.1.1.20)
P30084	ECHS1	Enoyl-CoA hydratase, mitochondrial (mECH) (mECH1) (EC 4.2.1.17) (EC 5.3.3.8) (Enoyl-CoA hydratase 1) (ECHS1) (Short-chain enoyl-CoA hydratase) (SCEH)			Q9NUQ9	CYRIB CYRI FAM49B BM-009	CYFIP-related Rac1 interactor B (L1)
O60869	EDF1	Endothelial differentiation-related factor 1 (EDF-1) (Multiprotein-bridging factor 1) (MBF1)			P35754	GLRX GRX	Glutaredoxin-1 (Thioltransferase-1) (TTase-1)
P68104	EEF1A1 EEF1A EF1A LENG7	Elongation factor 1-alpha 1 (EF-1-alpha-1) (Elongation factor Tu) (EF-Tu) (Eukaryotic elongation factor 1 A-1) (eEF1A-1) (Leukocyte receptor cluster member 7)			P51570	GALK1 GALK	Galactokinase (EC 2.7.1.6) (Galactose kinase)
Q05639	EEF1A2 EEF1AL STN	Elongation factor 1-alpha 2 (EF-1-alpha-2) (Eukaryotic elongation factor 1 A-2) (eEF1A-2) (Statin-S1)			Q96GG9	DCUN1D1 DCN1 DCUN1L1 RP42 SCCRO	DCN1-like protein 1 (DCNL1) (DCUN1 domain-containing protein 1) (Defective in cullin neddylation protein 1-like protein 1) (Squamous cell carcinoma-related oncogene)
P24534	EEF1B2 EEF1B EF1B	Elongation factor 1-beta (EF-1-beta)			P42765	ACAA2	3-ketoacyl-CoA thiolase, mitochondrial (EC 2.3.1.16) (Acetyl-CoA acetyltransferase) (EC 2.3.1.9) (Acetyl-CoA acyltransferase) (Acyl-CoA hydrolase, mitochondrial) (EC 3.1.2.-) (EC 3.1.2.1) (EC 3.1.2.2) (Beta-ketothiolase) (Mitochondrial 3-oxoacyl-CoA thiolase) (T1)
P29692	EEF1D EF1D	Elongation factor 1-delta (EF-1-delta) (Antigen NY-CO-4)			Q8NFJ5	GPRC5A GPCR5A RAI3 RAIG1	Retinoic acid-induced protein 3 (G-protein coupled receptor family C group 5 member A) (Phorbol ester induced gene 1) (PEIG-1) (Retinoic acid-induced gene 1 protein) (RAIG-1)	TRANSMEM 34..54; /note="Helical; Name=1"; /evidence="ECO:0000255"; TRANSMEM 69..89; /note="Helical; Name=2"; /evidence="ECO:0000255"; TRANSMEM 98..118; /note="Helical; Name=3"; /evidence="ECO:0000255"; TRANSMEM 130..150; /note="Helical; Name=4"; /evidence="ECO:0000255"; TRANSMEM 177..197; /note="Helical; Name=5"; /evidence="ECO:0000255"; TRANSMEM 213..233; /note="Helical; Name=6"; /evidence="ECO:…
O43324	EEF1E1 AIMP3 P18	Eukaryotic translation elongation factor 1 epsilon-1 (Aminoacyl tRNA synthetase complex-interacting multifunctional protein 3) (Elongation factor p18) (Multisynthase complex auxiliary component p18)			O95817	BAG3 BIS	BAG family molecular chaperone regulator 3 (BAG-3) (Bcl-2-associated athanogene 3) (Bcl-2-binding protein Bis) (Docking protein CAIR-1)
P26641	EEF1G EF1G PRO1608	Elongation factor 1-gamma (EF-1-gamma) (eEF-1B gamma)			P13489	RNH1 PRI RNH	Ribonuclease inhibitor (Placental ribonuclease inhibitor) (Placental RNase inhibitor) (Ribonuclease/angiogenin inhibitor 1) (RAI)
P13639	EEF2 EF2	Elongation factor 2 (EF-2)			Q9NZT1	CALML5 CLSP	Calmodulin-like protein 5 (Calmodulin-like skin protein)
Q9H4M9	EHD1 PAST PAST1 CDABP0131	EH domain-containing protein 1 (PAST homolog 1) (hPAST1) (Testilin)			Q15631	TSN	Translin (EC 3.1.-.-) (Component 3 of promoter of RISC) (C3PO)
Q9H223	EHD4 HCA10 HCA11 PAST4 FKSG7	EH domain-containing protein 4 (Hepatocellular carcinoma-associated protein 10/11) (PAST homolog 4)			O43670	ZNF207 BUGZ	BUB3-interacting and GLEBS motif-containing protein ZNF207 (BuGZ) (hBuGZ) (Zinc finger protein 207)
P41567	EIF1 SUI1	Eukaryotic translation initiation factor 1 (eIF1) (A121) (Protein translation factor SUI1 homolog) (Sui1iso1)			Q96EK6	GNPNAT1 GNA1	Glucosamine 6-phosphate N-acetyltransferase (EC 2.3.1.4) (Phosphoglucosamine acetylase) (Phosphoglucosamine transacetylase)
P05198	EIF2S1 EIF2A	Eukaryotic translation initiation factor 2 subunit 1 (Eukaryotic translation initiation factor 2 subunit alpha) (eIF-2-alpha) (eIF-2A) (eIF-2alpha)			Q14257	RCN2 ERC55	Reticulocalbin-2 (Calcium-binding protein ERC-55) (E6-binding protein) (E6BP)
P20042	EIF2S2 EIF2B	Eukaryotic translation initiation factor 2 subunit 2 (Eukaryotic translation initiation factor 2 subunit beta) (eIF-2-beta)			Q96AT9	RPE HUSSY-17	Ribulose-phosphate 3-epimerase (EC 5.1.3.1) (Ribulose-5-phosphate-3-epimerase)
P41091	EIF2S3 EIF2G	Eukaryotic translation initiation factor 2 subunit 3 (EC 3.6.5.3) (Eukaryotic translation initiation factor 2 subunit gamma X) (eIF-2-gamma X) (eIF-2gX)			Q8WZA0	LZIC	Protein LZIC (Leucine zipper and CTNNBIP1 domain-containing protein) (Leucine zipper and ICAT homologous domain-containing protein)
Q14152	EIF3A EIF3S10 KIAA0139	Eukaryotic translation initiation factor 3 subunit A (eIF3a) (Eukaryotic translation initiation factor 3 subunit 10) (eIF-3-theta) (eIF3 p167) (eIF3 p180) (eIF3 p185)			Q9NQP4	PFDN4 PFD4	Prefoldin subunit 4 (Protein C-1)
P55884	EIF3B EIF3S9	Eukaryotic translation initiation factor 3 subunit B (eIF3b) (Eukaryotic translation initiation factor 3 subunit 9) (Prt1 homolog) (hPrt1) (eIF-3-eta) (eIF3 p110) (eIF3 p116)			P84243	H3-3A H3.3A H3F3 H3F3A PP781; H3-3B H3.3B H3F3B	Histone H3.3
Q99613	EIF3C EIF3S8	Eukaryotic translation initiation factor 3 subunit C (eIF3c) (Eukaryotic translation initiation factor 3 subunit 8) (eIF3 p110)			Q9GJ45	HLA-A	HLA class I histocompatibility antigen, A alpha chain (MHC class I antigen)
O15371	EIF3D EIF3S7	Eukaryotic translation initiation factor 3 subunit D (eIF3d) (Eukaryotic translation initiation factor 3 subunit 7) (eIF-3-zeta) (eIF3 p66)			Q9H4G4	GLIPR2 C9orf19 GAPR1	Golgi-associated plant pathogenesis-related protein 1 (GAPR-1) (Golgi-associated PR-1 protein) (Glioma pathogenesis-related protein 2) (GliPR 2)
P60228	EIF3E EIF3S6 INT6	Eukaryotic translation initiation factor 3 subunit E (eIF3e) (Eukaryotic translation initiation factor 3 subunit 6) (Viral integration site protein INT-6 homolog) (eIF-3 p48)			E9PRG8	C11orf98	Uncharacterized protein C11orf98
O00303	EIF3F EIF3S5	Eukaryotic translation initiation factor 3 subunit F (eIF3f) (Deubiquitinating enzyme eIF3f) (EC 3.4.19.12) (Eukaryotic translation initiation factor 3 subunit 5) (eIF-3-epsilon) (eIF3 p47)			Q08380	LGALS3BP M2BP	Galectin-3-binding protein (Basement membrane autoantigen p105) (Lectin galactoside-binding soluble 3-binding protein) (Mac-2-binding protein) (MAC2BP) (Mac-2 BP) (Tumor-associated antigen 90K)
O75821	EIF3G EIF3S4	Eukaryotic translation initiation factor 3 subunit G (eIF3g) (Eukaryotic translation initiation factor 3 RNA-binding subunit) (eIF-3 RNA-binding subunit) (Eukaryotic translation initiation factor 3 subunit 4) (eIF-3-delta) (eIF3 p42) (eIF3 p44)			Q9UKY7	CDV3 H41	Protein CDV3 homolog
O15372	EIF3H EIF3S3	Eukaryotic translation initiation factor 3 subunit H (eIF3h) (Eukaryotic translation initiation factor 3 subunit 3) (eIF-3-gamma) (eIF3 p40 subunit)			P12273	PIP GCDFP15 GPIP4	Prolactin-inducible protein (Gross cystic disease fluid protein 15) (GCDFP-15) (Prolactin-induced protein) (Secretory actin-binding protein) (SABP) (gp17)
Q13347	EIF3I EIF3S2 TRIP1	Eukaryotic translation initiation factor 3 subunit I (eIF3i) (Eukaryotic translation initiation factor 3 subunit 2) (TGF-beta receptor-interacting protein 1) (TRIP-1) (eIF-3-beta) (eIF3 p36)			O75348	ATP6V1G1 ATP6G ATP6G1 ATP6J	V-type proton ATPase subunit G 1 (V-ATPase subunit G 1) (V-ATPase 13 kDa subunit 1) (Vacuolar proton pump subunit G 1) (Vacuolar proton pump subunit M16)
O75822	EIF3J EIF3S1 PRO0391	Eukaryotic translation initiation factor 3 subunit J (eIF3j) (Eukaryotic translation initiation factor 3 subunit 1) (eIF-3-alpha) (eIF3 p35)			Q4VC31	MIX23 CCDC58	Protein MIX23 (Coiled-coil domain-containing protein 58)
Q9UBQ5	EIF3K EIF3S12 ARG134 HSPC029 MSTP001 PTD001	Eukaryotic translation initiation factor 3 subunit K (eIF3k) (Eukaryotic translation initiation factor 3 subunit 12) (Muscle-specific gene M9 protein) (PLAC-24) (eIF-3 p25) (eIF-3 p28)			P17301	ITGA2 CD49B	Integrin alpha-2 (CD49 antigen-like family member B) (Collagen receptor) (Platelet membrane glycoprotein Ia) (GPIa) (VLA-2 subunit alpha) (CD antigen CD49b)	TRANSMEM 1133..1154; /note="Helical"; /evidence="ECO:0000255"
Q9Y262	EIF3L EIF3EIP EIF3S6IP HSPC021 HSPC025 MSTP005	Eukaryotic translation initiation factor 3 subunit L (eIF3l) (Eukaryotic translation initiation factor 3 subunit 6-interacting protein) (Eukaryotic translation initiation factor 3 subunit E-interacting protein)			Q9Y4L1	HYOU1 GRP170 ORP150	Hypoxia up-regulated protein 1 (150 kDa oxygen-regulated protein) (ORP-150) (170 kDa glucose-regulated protein) (GRP-170)
Q7L2H7	EIF3M HFLB5 PCID1 GA17 PNAS-125	Eukaryotic translation initiation factor 3 subunit M (eIF3m) (Fetal lung protein B5) (hFL-B5) (PCI domain-containing protein 1)			Q8NFU3	TSTD1 KAT	Thiosulfate:glutathione sulfurtransferase (TST) (EC 2.8.1.-)
P60842	EIF4A1 DDX2A EIF4A	Eukaryotic initiation factor 4A-I (eIF-4A-I) (eIF4A-I) (EC 3.6.4.13) (ATP-dependent RNA helicase eIF4A-1)			P51452	DUSP3 VHR	Dual specificity protein phosphatase 3 (EC 3.1.3.16) (EC 3.1.3.48) (Dual specificity protein phosphatase VHR) (Vaccinia H1-related phosphatase) (VHR)
P38919	EIF4A3 DDX48 KIAA0111	Eukaryotic initiation factor 4A-III (eIF-4A-III) (eIF4A-III) (EC 3.6.4.13) (ATP-dependent RNA helicase DDX48) (ATP-dependent RNA helicase eIF4A-3) (DEAD box protein 48) (Eukaryotic initiation factor 4A-like NUK-34) (Eukaryotic translation initiation factor 4A isoform 3) (Nuclear matrix protein 265) (NMP 265) (hNMP 265) [Cleaved into: Eukaryotic initiation factor 4A-III, N-terminally processed]			Q969H8	MYDGF C19orf10	Myeloid-derived growth factor (MYDGF)
P23588	EIF4B	Eukaryotic translation initiation factor 4B (eIF-4B)			P11234	RALB	Ras-related protein Ral-B (EC 3.6.5.2)
P06730	EIF4E EIF4EL1 EIF4F	Eukaryotic translation initiation factor 4E (eIF-4E) (eIF4E) (eIF-4F 25 kDa subunit) (mRNA cap-binding protein)			O43583	DENR DRP1 H14	Density-regulated protein (DRP) (Protein DRP1) (Smooth muscle cell-associated protein 3) (SMAP-3)
Q04637	EIF4G1 EIF4F EIF4G EIF4GI	Eukaryotic translation initiation factor 4 gamma 1 (eIF-4-gamma 1) (eIF-4G 1) (eIF-4G1) (p220)			Q9BX68	HINT2	Adenosine 5'-monophosphoramidase HINT2 (EC 3.9.1.-) (HINT-3) (HIT-17kDa) (Histidine triad nucleotide-binding protein 2, mitochondrial) (HINT-2) (PKCI-1-related HIT protein)
Q15056	EIF4H KIAA0038 WBSCR1 WSCR1	Eukaryotic translation initiation factor 4H (eIF-4H) (Williams-Beuren syndrome chromosomal region 1 protein)			P62714	PPP2CB	Serine/threonine-protein phosphatase 2A catalytic subunit beta isoform (PP2A-beta) (EC 3.1.3.16)
P63241	EIF5A	Eukaryotic translation initiation factor 5A-1 (eIF-5A-1) (eIF-5A1) (Eukaryotic initiation factor 5A isoform 1) (eIF-5A) (Rev-binding factor) (eIF-4D)			P00568	AK1	Adenylate kinase isoenzyme 1 (AK 1) (EC 2.7.4.3) (EC 2.7.4.6) (ATP-AMP transphosphorylase 1) (ATP:AMP phosphotransferase) (Adenylate monophosphate kinase) (Myokinase)
O60841	EIF5B IF2 KIAA0741	Eukaryotic translation initiation factor 5B (eIF-5B) (EC 3.6.5.3) (Translation initiation factor IF-2)			P35052	GPC1	Glypican-1 [Cleaved into: Secreted glypican-1]
P56537	EIF6 EIF3A ITGB4BP OK/SW-cl.27	Eukaryotic translation initiation factor 6 (eIF-6) (B(2)GCN homolog) (B4 integrin interactor) (CAB) (p27(BBP))			Q9NRG0	CHRAC1 CHRAC15	Chromatin accessibility complex protein 1 (CHRAC-1) (Chromatin accessibility complex 15 kDa protein) (CHRAC-15) (HuCHRAC15) (DNA polymerase epsilon subunit p15)
Q15717	ELAVL1 HUR	ELAV-like protein 1 (Hu-antigen R) (HuR)			Q92733	PRCC TPRC	Proline-rich protein PRCC (Papillary renal cell carcinoma translocation-associated gene protein)
P06733	ENO1 ENO1L1 MBPB1 MPB1	Alpha-enolase (EC 4.2.1.11) (2-phospho-D-glycerate hydro-lyase) (C-myc promoter-binding protein) (Enolase 1) (MBP-1) (MPB-1) (Non-neural enolase) (NNE) (Phosphopyruvate hydratase) (Plasminogen-binding protein)			P02768	ALB GIG20 GIG42 PRO0903 PRO1708 PRO2044 PRO2619 PRO2675 UNQ696/PRO1341	Albumin
Q9NPA8	ENY2 DC6	Transcription and mRNA export factor ENY2 (Enhancer of yellow 2 transcription factor homolog)			P10768	ESD	S-formylglutathione hydrolase (FGH) (EC 3.1.2.12) (Esterase D) (Methylumbelliferyl-acetate deacetylase) (EC 3.1.1.56)
O43491	EPB41L2	Band 4.1-like protein 2 (Erythrocyte membrane protein band 4.1-like 2) (Generally expressed protein 4.1) (4.1G)			P23919	DTYMK CDC8 TMPK TYMK	Thymidylate kinase (EC 2.7.4.9) (dTMP kinase)
P07814	EPRS1 EPRS GLNS PARS QARS QPRS PIG32	Bifunctional glutamate/proline--tRNA ligase (Bifunctional aminoacyl-tRNA synthetase) (Cell proliferation-inducing gene 32 protein) (Glutamatyl-prolyl-tRNA synthetase) [Includes: Glutamate--tRNA ligase (EC 6.1.1.17) (Glutamyl-tRNA synthetase) (GluRS); Proline--tRNA ligase (EC 6.1.1.15) (Prolyl-tRNA synthetase)]			O15400	STX7	Syntaxin-7	TRANSMEM 239..259; /note="Helical; Anchor for type IV membrane protein"; /evidence="ECO:0000255"
P84090	ERH	Enhancer of rudimentary homolog			O43765	SGTA SGT SGT1	Small glutamine-rich tetratricopeptide repeat-containing protein alpha (Alpha-SGT) (Vpu-binding protein) (UBP)
Q9BS26	ERP44 KIAA0573 TXNDC4 UNQ532/PRO1075	Endoplasmic reticulum resident protein 44 (ER protein 44) (ERp44) (Thioredoxin domain-containing protein 4)			P07339	CTSD CPSD	Cathepsin D (EC 3.4.23.5) [Cleaved into: Cathepsin D light chain; Cathepsin D heavy chain]
P62495	ETF1 ERF1 RF1 SUP45L1	Eukaryotic peptide chain release factor subunit 1 (Eukaryotic release factor 1) (eRF1) (Protein Cl1) (TB3-1)			P43358	MAGEA4 MAGE4	Melanoma-associated antigen 4 (Cancer/testis antigen 1.4) (CT1.4) (MAGE-4 antigen) (MAGE-41 antigen) (MAGE-X2 antigen)
P13804	ETFA	Electron transfer flavoprotein subunit alpha, mitochondrial (Alpha-ETF)			Q9Y3D0	CIAO2B CIAB FAM96B MIP18 CGI-128 HSPC118	Cytosolic iron-sulfur assembly component 2B (MSS19-interacting protein of 18 kDa) (Mitotic spindle-associated MMXD complex subunit MIP18) (Protein FAM96B)
P38117	ETFB FP585	Electron transfer flavoprotein subunit beta (Beta-ETF)			P40261	NNMT	Nicotinamide N-methyltransferase (EC 2.1.1.1)
Q01844	EWSR1 EWS	RNA-binding protein EWS (EWS oncogene) (Ewing sarcoma breakpoint region 1 protein)			O14773	TPP1 CLN2 GIG1 UNQ267/PRO304	Tripeptidyl-peptidase 1 (TPP-1) (EC 3.4.14.9) (Cell growth-inhibiting gene 1 protein) (Lysosomal pepstatin-insensitive protease) (LPIC) (Tripeptidyl aminopeptidase) (Tripeptidyl-peptidase I) (TPP-I)
P15311	EZR VIL2	Ezrin (Cytovillin) (Villin-2) (p81)			A5D8V6	VPS37C PML39	Vacuolar protein sorting-associated protein 37C (hVps37C) (ESCRT-I complex subunit VPS37C)
Q9BTL3	RAMAC C15orf18 FAM103A1 RAMMET	RNA guanine-N7 methyltransferase activating subunit (Protein FAM103A1) (RNA guanine-7 methyltransferase activating subunit) (RNMT-activating mRNA cap methyltransferase subunit) (RNMT-activating mini protein) (RAM)			Q9Y2B0	CNPY2 MSAP TMEM4 ZSIG9 UNQ1943/PRO4426	Protein canopy homolog 2 (MIR-interacting saposin-like protein) (Putative secreted protein Zsig9) (Transmembrane protein 4)
Q9NZB2	FAM120A C9orf10 KIAA0183 OSSA	Constitutive coactivator of PPAR-gamma-like protein 1 (Oxidative stress-associated Src activator) (Protein FAM120A)			Q04323	UBXN1 SAKS1	UBX domain-containing protein 1 (SAPK substrate protein 1) (UBA/UBX 33.3 kDa protein)
C9JLW8	MCRIP1 FAM195B GRAN2	Mapk-regulated corepressor-interacting protein 1 (Granulin-2) (Protein FAM195B)			Q99536	VAT1	Synaptic vesicle membrane protein VAT-1 homolog (EC 1.-.-.-)
Q9Y285	FARSA FARS FARSL FARSLA	Phenylalanine--tRNA ligase alpha subunit (EC 6.1.1.20) (CML33) (Phenylalanyl-tRNA synthetase alpha subunit) (PheRS)			Q9H299	SH3BGRL3 P1725	SH3 domain-binding glutamic acid-rich-like protein 3 (SH3 domain-binding protein 1) (SH3BP-1)
Q9NSD9	FARSB FARSLB FRSB HSPC173	Phenylalanine--tRNA ligase beta subunit (EC 6.1.1.20) (Phenylalanyl-tRNA synthetase beta subunit) (PheRS)			Q15417	CNN3	Calponin-3 (Calponin, acidic isoform)
P49327	FASN FAS	Fatty acid synthase (EC 2.3.1.85) (Type I fatty acid synthase) [Includes: [Acyl-carrier-protein] S-acetyltransferase (EC 2.3.1.38); [Acyl-carrier-protein] S-malonyltransferase (EC 2.3.1.39); 3-oxoacyl-[acyl-carrier-protein] synthase (EC 2.3.1.41); 3-oxoacyl-[acyl-carrier-protein] reductase (EC 1.1.1.100); 3-hydroxyacyl-[acyl-carrier-protein] dehydratase (EC 4.2.1.59); Enoyl-[acyl-carrier-protein]…			P17174	GOT1	Aspartate aminotransferase, cytoplasmic (cAspAT) (EC 2.6.1.1) (EC 2.6.1.3) (Cysteine aminotransferase, cytoplasmic) (Cysteine transaminase, cytoplasmic) (cCAT) (Glutamate oxaloacetate transaminase 1) (Transaminase A)
P22570	FDXR ADXR	NADPH:adrenodoxin oxidoreductase, mitochondrial (AR) (Adrenodoxin reductase) (EC 1.18.1.6) (Ferredoxin--NADP(+) reductase) (Ferredoxin reductase)			Q00796	SORD	Sorbitol dehydrogenase (SDH) (EC 1.1.1.-) ((R,R)-butanediol dehydrogenase) (EC 1.1.1.4) (L-iditol 2-dehydrogenase) (EC 1.1.1.14) (Polyol dehydrogenase) (Ribitol dehydrogenase) (RDH) (EC 1.1.1.56) (Xylitol dehydrogenase) (XDH) (EC 1.1.1.9)
P39748	FEN1 RAD2	Flap endonuclease 1 (FEN-1) (EC 3.1.-.-) (DNase IV) (Flap structure-specific endonuclease 1) (Maturation factor 1) (MF1) (hFEN-1)			P23229	ITGA6	Integrin alpha-6 (CD49 antigen-like family member F) (VLA-6) (CD antigen CD49f) [Cleaved into: Integrin alpha-6 heavy chain; Integrin alpha-6 light chain; Processed integrin alpha-6 (Alpha6p)]	TRANSMEM 1051..1076; /note="Helical"; /evidence="ECO:0000255"
P07954	FH	Fumarate hydratase, mitochondrial (Fumarase) (HsFH) (EC 4.2.1.2)			Q96C01	FAM136A	Protein FAM136A
Q6UN15	FIP1L1 FIP1 RHE	Pre-mRNA 3'-end-processing factor FIP1 (hFip1) (FIP1-like 1 protein) (Factor interacting with PAP) (Rearranged in hypereosinophilia)			P09110	ACAA1 ACAA PTHIO	3-ketoacyl-CoA thiolase, peroxisomal (EC 2.3.1.16) (Acetyl-CoA C-myristoyltransferase) (EC 2.3.1.155) (Acetyl-CoA acyltransferase) (EC 2.3.1.9) (Beta-ketothiolase) (Peroxisomal 3-oxoacyl-CoA thiolase)
P62942	FKBP1A FKBP1 FKBP12	Peptidyl-prolyl cis-trans isomerase FKBP1A (PPIase FKBP1A) (EC 5.2.1.8) (12 kDa FK506-binding protein) (12 kDa FKBP) (FKBP-12) (Calstabin-1) (FK506-binding protein 1A) (FKBP-1A) (Immunophilin FKBP12) (Rotamase)			Q96FQ6	S100A16 S100F AAG13	Protein S100-A16 (Aging-associated gene 13 protein) (Protein S100-F) (S100 calcium-binding protein A16)
Q00688	FKBP3 FKBP25	Peptidyl-prolyl cis-trans isomerase FKBP3 (PPIase FKBP3) (EC 5.2.1.8) (25 kDa FK506-binding protein) (25 kDa FKBP) (FKBP-25) (FK506-binding protein 3) (FKBP-3) (Immunophilin FKBP25) (Rapamycin-selective 25 kDa immunophilin) (Rotamase)			P08962	CD63 MLA1 TSPAN30	CD63 antigen (Granulophysin) (Lysosomal-associated membrane protein 3) (LAMP-3) (Lysosome integral membrane protein 1) (Limp1) (Melanoma-associated antigen ME491) (OMA81H) (Ocular melanoma-associated antigen) (Tetraspanin-30) (Tspan-30) (CD antigen CD63)	TRANSMEM 12..32; /note="Helical"; /evidence="ECO:0000255"; TRANSMEM 52..72; /note="Helical"; /evidence="ECO:0000255"; TRANSMEM 82..102; /note="Helical"; /evidence="ECO:0000255"; TRANSMEM 204..224; /note="Helical"; /evidence="ECO:0000255"
Q02790	FKBP4 FKBP52	Peptidyl-prolyl cis-trans isomerase FKBP4 (PPIase FKBP4) (EC 5.2.1.8) (51 kDa FK506-binding protein) (FKBP51) (52 kDa FK506-binding protein) (52 kDa FKBP) (FKBP-52) (59 kDa immunophilin) (p59) (FK506-binding protein 4) (FKBP-4) (FKBP59) (HSP-binding immunophilin) (HBI) (Immunophilin FKBP52) (Rotamase) [Cleaved into: Peptidyl-prolyl cis-trans isomerase FKBP4, N-terminally processed]			Q13630	GFUS SDR4E1 TSTA3	GDP-L-fucose synthase (EC 1.1.1.271) (GDP-4-keto-6-deoxy-D-mannose-3,5-epimerase-4-reductase) (Protein FX) (Red cell NADP(H)-binding protein) (Short-chain dehydrogenase/reductase family 4E member 1)
Q5D862	FLG2 IFPS	Filaggrin-2 (FLG-2) (Intermediate filament-associated and psoriasis-susceptibility protein) (Ifapsoriasin)			Q9UHA4	LAMTOR3 MAP2K1IP1 MAPKSP1 PRO2783	Ragulator complex protein LAMTOR3 (Late endosomal/lysosomal adaptor and MAPK and MTOR activator 3) (MEK-binding partner 1) (Mp1) (Mitogen-activated protein kinase kinase 1-interacting protein 1) (Mitogen-activated protein kinase scaffold protein 1)
P21333	FLNA FLN FLN1	Filamin-A (FLN-A) (Actin-binding protein 280) (ABP-280) (Alpha-filamin) (Endothelial actin-binding protein) (Filamin-1) (Non-muscle filamin)			P53597	SUCLG1	Succinate--CoA ligase [ADP/GDP-forming] subunit alpha, mitochondrial (EC 6.2.1.4) (EC 6.2.1.5) (Succinyl-CoA synthetase subunit alpha) (SCS-alpha)
O75369	FLNB FLN1L FLN3 TABP TAP	Filamin-B (FLN-B) (ABP-278) (ABP-280 homolog) (Actin-binding-like protein) (Beta-filamin) (Filamin homolog 1) (Fh1) (Filamin-3) (Thyroid autoantigen) (Truncated actin-binding protein) (Truncated ABP)			P42025	ACTR1B CTRN2	Beta-centractin (Actin-related protein 1B) (ARP1B)
Q14315	FLNC ABPL FLN2	Filamin-C (FLN-C) (FLNc) (ABP-280-like protein) (ABP-L) (Actin-binding-like protein) (Filamin-2) (Gamma-filamin)			P80303	NUCB2 NEFA	Nucleobindin-2 (DNA-binding protein NEFA) (Epididymis secretory protein Li 109) (Gastric cancer antigen Zg4) (Prepronesfatin) [Cleaved into: Nesfatin-1]
O75955	FLOT1	Flotillin-1			P30049	ATP5F1D ATP5D	ATP synthase subunit delta, mitochondrial (ATP synthase F1 subunit delta) (F-ATPase delta subunit)
Q14254	FLOT2 ESA1 M17S1	Flotillin-2 (Epidermal surface antigen) (ESA) (Membrane component chromosome 17 surface marker 1)			Q13277	STX3 STX3A	Syntaxin-3	TRANSMEM 264..284; /note="Helical; Anchor for type IV membrane protein"; /evidence="ECO:0000255"
P02751	FN1 FN	Fibronectin (FN) (Cold-insoluble globulin) (CIG) [Cleaved into: Anastellin; Ugl-Y1; Ugl-Y2; Ugl-Y3]			P07858	CTSB CPSB	Cathepsin B (EC 3.4.22.1) (APP secretase) (APPS) (Cathepsin B1) [Cleaved into: Cathepsin B light chain; Cathepsin B heavy chain]
Q16658	FSCN1 FAN1 HSN SNL	Fascin (55 kDa actin-bundling protein) (Singed-like protein) (p55)			Q9Y5Y2	NUBP2	Cytosolic Fe-S cluster assembly factor NUBP2 (Nucleotide-binding protein 2) (NBP 2)
P02794	FTH1 FTH FTHL6 OK/SW-cl.84 PIG15	Ferritin heavy chain (Ferritin H subunit) (EC 1.16.3.1) (Cell proliferation-inducing gene 15 protein) [Cleaved into: Ferritin heavy chain, N-terminally processed]			P62633	CNBP RNF163 ZNF9	CCHC-type zinc finger nucleic acid binding protein (Cellular nucleic acid-binding protein) (CNBP) (Zinc finger protein 9)
P02792	FTL	Ferritin light chain (Ferritin L subunit)			Q9BRA2	TXNDC17 TXNL5	Thioredoxin domain-containing protein 17 (14 kDa thioredoxin-related protein) (TRP14) (Protein 42-9-9) (Thioredoxin-like protein 5)
Q96AE4	FUBP1	Far upstream element-binding protein 1 (FBP) (FUSE-binding protein 1) (DNA helicase V) (hDH V)			P12429	ANXA3 ANX3	Annexin A3 (35-alpha calcimedin) (Annexin III) (Annexin-3) (Inositol 1,2-cyclic phosphate 2-phosphohydrolase) (Lipocortin III) (Placental anticoagulant protein III) (PAP-III)
P35637	FUS TLS	RNA-binding protein FUS (75 kDa DNA-pairing protein) (Oncogene FUS) (Oncogene TLS) (POMp75) (Translocated in liposarcoma protein)			Q16851	UGP2 UGP1	UTP--glucose-1-phosphate uridylyltransferase (EC 2.7.7.9) (UDP-glucose pyrophosphorylase) (UDPGP) (UGPase)
P51114	FXR1	Fragile X mental retardation syndrome-related protein 1 (hFXR1p)			P68402	PAFAH1B2 PAFAHB	Platelet-activating factor acetylhydrolase IB subunit alpha2 (EC 3.1.1.47) (PAF acetylhydrolase 30 kDa subunit) (PAF-AH 30 kDa subunit) (PAF-AH subunit beta) (PAFAH subunit beta)
Q13283	G3BP1 G3BP	Ras GTPase-activating protein-binding protein 1 (G3BP-1) (EC 3.6.4.12) (EC 3.6.4.13) (ATP-dependent DNA helicase VIII) (hDH VIII) (GAP SH3 domain-binding protein 1)			Q9Y316	MEMO1 C2orf4 MEMO NS5ATP7 CGI-27	Protein MEMO1 (C21orf19-like protein) (Hepatitis C virus NS5A-transactivated protein 7) (HCV NS5A-transactivated protein 7) (Mediator of ErbB2-driven cell motility 1) (Mediator of cell motility 1) (Memo-1)
Q9UN86	G3BP2 KIAA0660	Ras GTPase-activating protein-binding protein 2 (G3BP-2) (GAP SH3 domain-binding protein 2)			Q9UNZ2	NSFL1C UBXN2C	NSFL1 cofactor p47 (UBX domain-containing protein 2C) (p97 cofactor p47)
P11413	G6PD	Glucose-6-phosphate 1-dehydrogenase (G6PD) (EC 1.1.1.49)			E9PGZ1	CALD1	Caldesmon
Q14376	GALE	UDP-glucose 4-epimerase (EC 5.1.3.2) (Galactowaldenase) (UDP-N-acetylgalactosamine 4-epimerase) (UDP-GalNAc 4-epimerase) (UDP-N-acetylglucosamine 4-epimerase) (UDP-GlcNAc 4-epimerase) (EC 5.1.3.7) (UDP-galactose 4-epimerase)			Q14696	MESD KIAA0081 MESDC2 MESDM UNQ1911/PRO4369	LRP chaperone MESD (LDLR chaperone MESD) (Mesoderm development LRP chaperone MESD) (Mesoderm development candidate 2) (Mesoderm development protein) (Renal carcinoma antigen NY-REN-61)
P04406	GAPDH GAPD CDABP0047 OK/SW-cl.12	Glyceraldehyde-3-phosphate dehydrogenase (GAPDH) (EC 1.2.1.12) (Peptidyl-cysteine S-nitrosylase GAPDH) (EC 2.6.99.-)			P02795	MT2A CES1 MT2	Metallothionein-2 (MT-2) (Metallothionein-2A) (Metallothionein-II) (MT-II)
P41250	GARS1 GARS	Glycine--tRNA ligase (EC 6.1.1.14) (Diadenosine tetraphosphate synthetase) (Ap4A synthetase) (EC 2.7.7.-) (Glycyl-tRNA synthetase) (GlyRS) (Glycyl-tRNA synthetase 1)			O95926	SYF2 CBPIN GCIPIP	Pre-mRNA-splicing factor SYF2 (CCNDBP1-interactor) (p29)
P22102	GART PGFT PRGS	Trifunctional purine biosynthetic protein adenosine-3 [Includes: Phosphoribosylamine--glycine ligase (EC 6.3.4.13) (Glycinamide ribonucleotide synthetase) (GARS) (Phosphoribosylglycinamide synthetase); Phosphoribosylformylglycinamidine cyclo-ligase (EC 6.3.3.1) (AIR synthase) (AIRS) (Phosphoribosyl-aminoimidazole synthetase); Phosphoribosylglycinamide formyltransferase (EC 2.1.2.2) (5'-phosphorib…			P16152	CBR1 CBR CRN SDR21C1	Carbonyl reductase [NADPH] 1 (EC 1.1.1.184) (15-hydroxyprostaglandin dehydrogenase [NADP(+)]) (EC 1.1.1.196) (EC 1.1.1.197) (20-beta-hydroxysteroid dehydrogenase) (NADPH-dependent carbonyl reductase 1) (Prostaglandin 9-ketoreductase) (PG-9-KR) (Prostaglandin-E(2) 9-reductase) (EC 1.1.1.189) (Short chain dehydrogenase/reductase family 21C member 1)
P50395	GDI2 RABGDIB	Rab GDP dissociation inhibitor beta (Rab GDI beta) (Guanosine diphosphate dissociation inhibitor 2) (GDI-2)			Q13126	MTAP MSAP	S-methyl-5'-thioadenosine phosphorylase (EC 2.4.2.28) (5'-methylthioadenosine phosphorylase) (MTA phosphorylase) (MTAP) (MTAPase)
Q6Y7W6	GIGYF2 KIAA0642 PERQ2 TNRC15	GRB10-interacting GYF protein 2 (PERQ amino acid-rich with GYF domain-containing protein 2) (Trinucleotide repeat-containing gene 15 protein)			Q13405	MRPL49 C11orf4 NOF1 OK/SW-cl.67	39S ribosomal protein L49, mitochondrial (L49mt) (MRP-L49) (Mitochondrial large ribosomal subunit protein mL49) (Neighbor of FAU) (NOF) (Protein NOF1)
Q04760	GLO1	Lactoylglutathione lyase (EC 4.4.1.5) (Aldoketomutase) (Glyoxalase I) (Glx I) (Ketone-aldehyde mutase) (Methylglyoxalase) (S-D-lactoylglutathione methylglyoxal lyase)			Q96AC1	FERMT2 KIND2 MIG2 PLEKHC1	Fermitin family homolog 2 (Kindlin-2) (Mitogen-inducible gene 2 protein) (MIG-2) (Pleckstrin homology domain-containing family C member 1) (PH domain-containing family C member 1)
O76003	GLRX3 PICOT TXNL2 HUSSY-22	Glutaredoxin-3 (PKC-interacting cousin of thioredoxin) (PICOT) (PKC-theta-interacting protein) (PKCq-interacting protein) (Thioredoxin-like protein 2)			P43007	SLC1A4 ASCT1 SATT	Neutral amino acid transporter A (Alanine/serine/cysteine/threonine transporter 1) (ASCT-1) (SATT) (Solute carrier family 1 member 4)	TRANSMEM 42..62; /note="Helical"; /evidence="ECO:0000255"; TRANSMEM 88..108; /note="Helical"; /evidence="ECO:0000255"; TRANSMEM 119..139; /note="Helical"; /evidence="ECO:0000255"; TRANSMEM 217..237; /note="Helical"; /evidence="ECO:0000255"; TRANSMEM 257..277; /note="Helical"; /evidence="ECO:0000255"; TRANSMEM 298..318; /note="Helical"; /evidence="ECO:0000255"; TRANSMEM 328..348; /note="Helical"; …
P00367	GLUD1 GLUD	Glutamate dehydrogenase 1, mitochondrial (GDH 1) (EC 1.4.1.3)			Q15435	PPP1R7 SDS22	Protein phosphatase 1 regulatory subunit 7 (Protein phosphatase 1 regulatory subunit 22)
P49915	GMPS	GMP synthase [glutamine-hydrolyzing] (EC 6.3.5.2) (GMP synthetase) (Glutamine amidotransferase)			Q92820	GGH	Gamma-glutamyl hydrolase (EC 3.4.19.9) (Conjugase) (GH) (Gamma-Glu-X carboxypeptidase)
P04899	GNAI2 GNAI2B	Guanine nucleotide-binding protein G(i) subunit alpha-2 (Adenylate cyclase-inhibiting G alpha protein)			P30405	PPIF CYP3	Peptidyl-prolyl cis-trans isomerase F, mitochondrial (PPIase F) (EC 5.2.1.8) (Cyclophilin D) (CyP-D) (CypD) (Cyclophilin F) (Mitochondrial cyclophilin) (CyP-M) (Rotamase F)
Q5JWF2	GNAS GNAS1	Guanine nucleotide-binding protein G(s) subunit alpha isoforms XLas (Adenylate cyclase-stimulating G alpha protein) (Extra large alphas protein) (XLalphas)			P46108	CRK	Adapter molecule crk (Proto-oncogene c-Crk) (p38)
P62873	GNB1	Guanine nucleotide-binding protein G(I)/G(S)/G(T) subunit beta-1 (Transducin beta chain 1)			P05091	ALDH2 ALDM	Aldehyde dehydrogenase, mitochondrial (EC 1.2.1.3) (ALDH class 2) (ALDH-E2) (ALDHI)
P63244	RACK1 GNB2L1 HLC7 PIG21	Receptor of activated protein C kinase 1 (Cell proliferation-inducing gene 21 protein) (Guanine nucleotide-binding protein subunit beta-2-like 1) (Guanine nucleotide-binding protein subunit beta-like protein 12.3) (Human lung cancer oncogene 7 protein) (HLC-7) (Receptor for activated C kinase) (Small ribosomal subunit protein RACK1) [Cleaved into: Receptor of activated protein C kinase 1, N-termi…			O15067	PFAS KIAA0361	Phosphoribosylformylglycinamidine synthase (FGAM synthase) (FGAMS) (EC 6.3.5.3) (Formylglycinamide ribonucleotide amidotransferase) (FGAR amidotransferase) (FGAR-AT) (Formylglycinamide ribotide amidotransferase) (Phosphoribosylformylglycineamide amidotransferase)
Q9UBI6	GNG12	Guanine nucleotide-binding protein G(I)/G(S)/G(O) subunit gamma-12			P28838	LAP3 LAPEP PEPS	Cytosol aminopeptidase (EC 3.4.11.1) (Cysteinylglycine-S-conjugate dipeptidase) (EC 3.4.13.23) (Leucine aminopeptidase 3) (LAP-3) (Leucyl aminopeptidase) (Peptidase S) (Proline aminopeptidase) (EC 3.4.11.5) (Prolyl aminopeptidase)
P00505	GOT2 KYAT4	Aspartate aminotransferase, mitochondrial (mAspAT) (EC 2.6.1.1) (EC 2.6.1.7) (Fatty acid-binding protein) (FABP-1) (Glutamate oxaloacetate transaminase 2) (Kynurenine aminotransferase 4) (Kynurenine aminotransferase IV) (Kynurenine--oxoglutarate transaminase 4) (Kynurenine--oxoglutarate transaminase IV) (Plasma membrane-associated fatty acid-binding protein) (FABPpm) (Transaminase A)			Q8N6T3	ARFGAP1 ARF1GAP	ADP-ribosylation factor GTPase-activating protein 1 (ARF GAP 1) (ADP-ribosylation factor 1 GTPase-activating protein) (ARF1 GAP) (ARF1-directed GTPase-activating protein)
P06744	GPI	Glucose-6-phosphate isomerase (GPI) (EC 5.3.1.9) (Autocrine motility factor) (AMF) (Neuroleukin) (NLK) (Phosphoglucose isomerase) (PGI) (Phosphohexose isomerase) (PHI) (Sperm antigen 36) (SA-36)			Q96KP4	CNDP2 CN2 CPGL HEL-S-13 PEPA	Cytosolic non-specific dipeptidase (EC 3.4.13.18) (CNDP dipeptidase 2) (Glutamate carboxypeptidase-like protein 1) (Peptidase A) (Threonyl dipeptidase)
P62993	GRB2 ASH	Growth factor receptor-bound protein 2 (Adapter protein GRB2) (Protein Ash) (SH2/SH3 adapter GRB2)			P29317	EPHA2 ECK	Ephrin type-A receptor 2 (EC 2.7.10.1) (Epithelial cell kinase) (Tyrosine-protein kinase receptor ECK)	TRANSMEM 538..558; /note="Helical"; /evidence="ECO:0000255"
Q9HAV7	GRPEL1 GREPEL1	GrpE protein homolog 1, mitochondrial (HMGE) (Mt-GrpE#1)			O00762	UBE2C UBCH10	Ubiquitin-conjugating enzyme E2 C (EC 2.3.2.23) ((E3-independent) E2 ubiquitin-conjugating enzyme C) (EC 2.3.2.24) (E2 ubiquitin-conjugating enzyme C) (UbcH10) (Ubiquitin carrier protein C) (Ubiquitin-protein ligase C)
P78417	GSTO1 GSTTLP28	Glutathione S-transferase omega-1 (GSTO-1) (EC 2.5.1.18) (Glutathione S-transferase omega 1-1) (GSTO 1-1) (Glutathione-dependent dehydroascorbate reductase) (EC 1.8.5.1) (Monomethylarsonic acid reductase) (MMA(V) reductase) (EC 1.20.4.2) (S-(Phenacyl)glutathione reductase) (SPG-R)			P09104	ENO2	Gamma-enolase (EC 4.2.1.11) (2-phospho-D-glycerate hydro-lyase) (Enolase 2) (Neural enolase) (Neuron-specific enolase) (NSE)
P09211	GSTP1 FAEES3 GST3	Glutathione S-transferase P (EC 2.5.1.18) (GST class-pi) (GSTP1-1)			Q13642	FHL1 SLIM1	Four and a half LIM domains protein 1 (FHL-1) (Skeletal muscle LIM-protein 1) (SLIM) (SLIM-1)
P35269	GTF2F1 RAP74	General transcription factor IIF subunit 1 (General transcription factor IIF 74 kDa subunit) (Transcription initiation factor IIF subunit alpha) (TFIIF-alpha) (Transcription initiation factor RAP74)			O75874	IDH1 PICD	Isocitrate dehydrogenase [NADP] cytoplasmic (IDH) (EC 1.1.1.42) (Cytosolic NADP-isocitrate dehydrogenase) (IDP) (NADP(+)-specific ICDH) (Oxalosuccinate decarboxylase)
Q92522	H1-10 H1FX	Histone H1.10 (Histone H1x)			P48739	PITPNB	Phosphatidylinositol transfer protein beta isoform (PI-TP-beta) (PtdIns transfer protein beta) (PtdInsTP beta)
Q71UI9	H2AZ2 H2AFV H2AV	Histone H2A.V (H2A.F/Z) (H2A.Z variant histone 2)			E9PL71	EEF1D	Elongation factor 1-delta (Fragment)
P16104	H2AX H2AFX	Histone H2AX (H2a/x) (Histone H2A.X)			Q13867	BLMH	Bleomycin hydrolase (BH) (BLM hydrolase) (BMH) (EC 3.4.22.40)
O75367	MACROH2A1 H2AFY	Core histone macro-H2A.1 (Histone macroH2A1) (mH2A1) (Histone H2A.y) (H2A/y) (Medulloblastoma antigen MU-MB-50.205)			Q07352	ZFP36L1 BERG36 BRF1 ERF1 RNF162B TIS11B	mRNA decay activator protein ZFP36L1 (Butyrate response factor 1) (EGF-response factor 1) (ERF-1) (TPA-induced sequence 11b) (Zinc finger protein 36, C3H1 type-like 1) (ZFP36-like 1)
P40939	HADHA HADH	Trifunctional enzyme subunit alpha, mitochondrial (78 kDa gastrin-binding protein) (Monolysocardiolipin acyltransferase) (EC 2.3.1.-) (TP-alpha) [Includes: Long-chain enoyl-CoA hydratase (EC 4.2.1.17); Long chain 3-hydroxyacyl-CoA dehydrogenase (EC 1.1.1.211)]			Q14344	GNA13	Guanine nucleotide-binding protein subunit alpha-13 (G alpha-13) (G-protein subunit alpha-13)
P69905	HBA1; HBA2	Hemoglobin subunit alpha (Alpha-globin) (Hemoglobin alpha chain)			P61019	RAB2A RAB2	Ras-related protein Rab-2A
Q00341	HDLBP HBP VGL	Vigilin (High density lipoprotein-binding protein) (HDL-binding protein)			Q15843	NEDD8	NEDD8 (Neddylin) (Neural precursor cell expressed developmentally down-regulated protein 8) (NEDD-8) (Ubiquitin-like protein Nedd8)
P16403	H1-2 H1F2 HIST1H1C	Histone H1.2 (Histone H1c) (Histone H1d) (Histone H1s-1)			O15126	SCAMP1 SCAMP	Secretory carrier-associated membrane protein 1 (Secretory carrier membrane protein 1)	TRANSMEM 156..176; /note="Helical"; /evidence="ECO:0000255"; TRANSMEM 182..202; /note="Helical"; /evidence="ECO:0000255"; TRANSMEM 219..239; /note="Helical"; /evidence="ECO:0000255"; TRANSMEM 262..282; /note="Helical"; /evidence="ECO:0000255"
P10412	H1-4 H1F4 HIST1H1E	Histone H1.4 (Histone H1b) (Histone H1s-4)			Q13162	PRDX4	Peroxiredoxin-4 (EC 1.11.1.24) (Antioxidant enzyme AOE372) (AOE37-2) (Peroxiredoxin IV) (Prx-IV) (Thioredoxin peroxidase AO372) (Thioredoxin-dependent peroxide reductase A0372) (Thioredoxin-dependent peroxiredoxin 4)
P68431	H3C1 H3FA HIST1H3A; H3C2 H3FL HIST1H3B; H3C3 H3FC HIST1H3C; H3C4 H3FB HIST1H3D; H3C6 H3FD HIST1H3E; H3C7 H3FI HIST1H3F; H3C8 H3FH HIST1H3G; H3C10 H3FK HIST1H3H; H3C11 H3FF HIST1H3I; H3C12 H3FJ HIST1H3J	Histone H3.1 (Histone H3/a) (Histone H3/b) (Histone H3/c) (Histone H3/d) (Histone H3/f) (Histone H3/h) (Histone H3/i) (Histone H3/j) (Histone H3/k) (Histone H3/l)			O15511	ARPC5 ARC16	Actin-related protein 2/3 complex subunit 5 (Arp2/3 complex 16 kDa subunit) (p16-ARC)
P62805	H4C1 H4/A H4FA HIST1H4A; H4C2 H4/I H4FI HIST1H4B; H4C3 H4/G H4FG HIST1H4C; H4C4 H4/B H4FB HIST1H4D; H4C5 H4/J H4FJ HIST1H4E; H4C6 H4/C H4FC HIST1H4F; H4C8 H4/H H4FH HIST1H4H; H4C9 H4/M H4FM HIST1H4I; H4C11 H4/E H4FE HIST1H4J; H4C12 H4/D H4FD HIST1H4K; H4C13 H4/K H4FK HIST1H4L; H4C14 H4/N H4F2 H4FN HIST2H4 HIST2H4A; H4C15 H4/O H4FO HIST2H4B; H4-16 HIST4H4	Histone H4			P09543	CNP	2',3'-cyclic-nucleotide 3'-phosphodiesterase (CNP) (CNPase) (EC 3.1.4.37)
P09429	HMGB1 HMG1	High mobility group protein B1 (High mobility group protein 1) (HMG-1)			Q14192	FHL2 DRAL SLIM3	Four and a half LIM domains protein 2 (FHL-2) (LIM domain protein DRAL) (Skeletal muscle LIM-protein 3) (SLIM-3)
P26583	HMGB2 HMG2	High mobility group protein B2 (High mobility group protein 2) (HMG-2)			Q9HCN8	SDF2L1 UNQ1941/PRO4424	Stromal cell-derived factor 2-like protein 1 (SDF2-like protein 1) (PWP1-interacting protein 8)
O15347	HMGB3 HMG2A HMG4	High mobility group protein B3 (High mobility group protein 2a) (HMG-2a) (High mobility group protein 4) (HMG-4)			P15374	UCHL3	Ubiquitin carboxyl-terminal hydrolase isozyme L3 (UCH-L3) (EC 3.4.19.12) (Ubiquitin thioesterase L3)
Q13151	HNRNPA0 HNRPA0	Heterogeneous nuclear ribonucleoprotein A0 (hnRNP A0)			Q5VT79	ANXA8L1 ANXA8L2	Annexin A8-like protein 1
P09651	HNRNPA1 HNRPA1	Heterogeneous nuclear ribonucleoprotein A1 (hnRNP A1) (Helix-destabilizing protein) (Single-strand RNA-binding protein) (hnRNP core protein A1) [Cleaved into: Heterogeneous nuclear ribonucleoprotein A1, N-terminally processed]			Q6YHK3	CD109 CPAMD7	CD109 antigen (150 kDa TGF-beta-1-binding protein) (C3 and PZP-like alpha-2-macroglobulin domain-containing protein 7) (Platelet-specific Gov antigen) (p180) (r150) (CD antigen CD109)
P22626	HNRNPA2B1 HNRPA2B1	Heterogeneous nuclear ribonucleoproteins A2/B1 (hnRNP A2/B1)			Q9BTE6	AARSD1	Alanyl-tRNA editing protein Aarsd1 (Alanyl-tRNA synthetase domain-containing protein 1)
P51991	HNRNPA3 HNRPA3	Heterogeneous nuclear ribonucleoprotein A3 (hnRNP A3)			Q14116	IL18 IGIF IL1F4	Interleukin-18 (IL-18) (Iboctadekin) (Interferon gamma-inducing factor) (IFN-gamma-inducing factor) (Interleukin-1 gamma) (IL-1 gamma)
Q99729	HNRNPAB ABBP1 HNRPAB	Heterogeneous nuclear ribonucleoprotein A/B (hnRNP A/B) (APOBEC1-binding protein 1) (ABBP-1)			P22307	SCP2	Sterol carrier protein 2 (SCP-2) (Acetyl-CoA C-myristoyltransferase) (EC 2.3.1.155) (Non-specific lipid-transfer protein) (NSL-TP) (Propanoyl-CoA C-acyltransferase) (EC 2.3.1.176) (SCP-2/3-oxoacyl-CoA thiolase) (SCP-2/thiolase) (EC 2.3.1.16) (SCP-chi) (SCPX) (Sterol carrier protein X) (SCP-X) (Straight-chain acyl-CoA oxidase) (SCOX)
P07910	HNRNPC HNRPC	Heterogeneous nuclear ribonucleoproteins C1/C2 (hnRNP C1/C2)			Q9NR45	NANS SAS	Sialic acid synthase (N-acetylneuraminate synthase) (EC 2.5.1.56) (N-acetylneuraminate-9-phosphate synthase) (EC 2.5.1.57) (N-acetylneuraminic acid phosphate synthase) (N-acetylneuraminic acid synthase)
Q14103	HNRNPD AUF1 HNRPD	Heterogeneous nuclear ribonucleoprotein D0 (hnRNP D0) (AU-rich element RNA-binding protein 1)			O14562	UBFD1 UBPH	Ubiquitin domain-containing protein UBFD1 (Ubiquitin-binding protein homolog)
P52597	HNRNPF HNRPF	Heterogeneous nuclear ribonucleoprotein F (hnRNP F) (Nucleolin-like protein mcs94-1) [Cleaved into: Heterogeneous nuclear ribonucleoprotein F, N-terminally processed]			P49591	SARS1 SARS SERS	Serine--tRNA ligase, cytoplasmic (EC 6.1.1.11) (Seryl-tRNA synthetase) (SerRS) (Seryl-tRNA(Ser/Sec) synthetase)
P31943	HNRNPH1 HNRPH HNRPH1	Heterogeneous nuclear ribonucleoprotein H (hnRNP H) [Cleaved into: Heterogeneous nuclear ribonucleoprotein H, N-terminally processed]			Q9UHD1	CHORDC1 CHP1	Cysteine and histidine-rich domain-containing protein 1 (CHORD domain-containing protein 1) (CHORD-containing protein 1) (CHP-1) (Protein morgana)
P55795	HNRNPH2 FTP3 HNRPH2	Heterogeneous nuclear ribonucleoprotein H2 (hnRNP H2) (FTP-3) (Heterogeneous nuclear ribonucleoprotein H') (hnRNP H') [Cleaved into: Heterogeneous nuclear ribonucleoprotein H2, N-terminally processed]			P52943	CRIP2 CRP2	Cysteine-rich protein 2 (CRP-2) (Protein ESP1)
P31942	HNRNPH3 HNRPH3	Heterogeneous nuclear ribonucleoprotein H3 (hnRNP H3) (Heterogeneous nuclear ribonucleoprotein 2H9) (hnRNP 2H9)			P29144	TPP2	Tripeptidyl-peptidase 2 (TPP-2) (EC 3.4.14.10) (Tripeptidyl aminopeptidase) (Tripeptidyl-peptidase II) (TPP-II)
P61978	HNRNPK HNRPK	Heterogeneous nuclear ribonucleoprotein K (hnRNP K) (Transformation up-regulated nuclear protein) (TUNP)			Q01658	DR1	Protein Dr1 (Down-regulator of transcription 1) (Negative cofactor 2-beta) (NC2-beta) (TATA-binding protein-associated phosphoprotein)
P14866	HNRNPL HNRPL P/OKcl.14	Heterogeneous nuclear ribonucleoprotein L (hnRNP L)			O15514	POLR2D	DNA-directed RNA polymerase II subunit RPB4 (RNA polymerase II subunit B4) (DNA-directed RNA polymerase II subunit D) (RNA polymerase II 16 kDa subunit) (RPB16)
P52272	HNRNPM HNRPM NAGR1	Heterogeneous nuclear ribonucleoprotein M (hnRNP M)			E9PK06	EEF1D	Elongation factor 1-delta (Fragment)
O43390	HNRNPR HNRPR	Heterogeneous nuclear ribonucleoprotein R (hnRNP R)			Q15819	UBE2V2 MMS2 UEV2	Ubiquitin-conjugating enzyme E2 variant 2 (DDVit 1) (Enterocyte differentiation-associated factor 1) (EDAF-1) (Enterocyte differentiation-promoting factor 1) (EDPF-1) (MMS2 homolog) (Vitamin D3-inducible protein)
Q00839	HNRNPU C1orf199 HNRPU SAFA U21.1	Heterogeneous nuclear ribonucleoprotein U (hnRNP U) (GRIP120) (Nuclear p120 ribonucleoprotein) (Scaffold-attachment factor A) (SAF-A) (p120) (pp120)			P11766	ADH5 ADHX FDH	Alcohol dehydrogenase class-3 (EC 1.1.1.1) (Alcohol dehydrogenase 5) (Alcohol dehydrogenase class chi chain) (Alcohol dehydrogenase class-III) (Glutathione-dependent formaldehyde dehydrogenase) (FALDH) (FDH) (GSH-FDH) (EC 1.1.1.-) (S-(hydroxymethyl)glutathione dehydrogenase) (EC 1.1.1.284)
Q9BUJ2	HNRNPUL1 E1BAP5 HNRPUL1	Heterogeneous nuclear ribonucleoprotein U-like protein 1 (Adenovirus early region 1B-associated protein 5) (E1B-55 kDa-associated protein 5) (E1B-AP5)			O43854	EDIL3 DEL1	EGF-like repeat and discoidin I-like domain-containing protein 3 (Developmentally-regulated endothelial cell locus 1 protein) (Integrin-binding protein DEL1)
O14979	HNRNPDL HNRPDL JKTBP	Heterogeneous nuclear ribonucleoprotein D-like (hnRNP D-like) (hnRNP DL) (AU-rich element RNA-binding factor) (JKT41-binding protein) (Protein laAUF1)			Q9UBQ7	GRHPR GLXR MSTP035	Glyoxylate reductase/hydroxypyruvate reductase (EC 1.1.1.79) (EC 1.1.1.81)
P00492	HPRT1 HPRT	Hypoxanthine-guanine phosphoribosyltransferase (HGPRT) (HGPRTase) (EC 2.4.2.8)			Q9Y2J2	EPB41L3 DAL1 KIAA0987	Band 4.1-like protein 3 (4.1B) (Differentially expressed in adenocarcinoma of the lung protein 1) (DAL-1) (Erythrocyte membrane protein band 4.1-like 3) [Cleaved into: Band 4.1-like protein 3, N-terminally processed]
Q99714	HSD17B10 ERAB HADH2 MRPP2 SCHAD SDR5C1 XH98G2	3-hydroxyacyl-CoA dehydrogenase type-2 (EC 1.1.1.35) (17-beta-estradiol 17-dehydrogenase) (EC 1.1.1.62) (2-methyl-3-hydroxybutyryl-CoA dehydrogenase) (MHBD) (3-alpha-(17-beta)-hydroxysteroid dehydrogenase (NAD(+))) (EC 1.1.1.239) (3-hydroxy-2-methylbutyryl-CoA dehydrogenase) (EC 1.1.1.178) (3-hydroxyacyl-CoA dehydrogenase type II) (3alpha(or 20beta)-hydroxysteroid dehydrogenase) (EC 1.1.1.53) (7-…			P15121	AKR1B1 ALDR1 ALR2	Aldo-keto reductase family 1 member B1 (EC 1.1.1.300) (EC 1.1.1.372) (EC 1.1.1.54) (Aldehyde reductase) (Aldose reductase) (AR) (EC 1.1.1.21)
P51659	HSD17B4 EDH17B4 SDR8C1	Peroxisomal multifunctional enzyme type 2 (MFE-2) (17-beta-hydroxysteroid dehydrogenase 4) (17-beta-HSD 4) (D-bifunctional protein) (DBP) (Multifunctional protein 2) (MFP-2) (Short chain dehydrogenase/reductase family 8C member 1) [Cleaved into: (3R)-hydroxyacyl-CoA dehydrogenase (EC 1.1.1.n12); Enoyl-CoA hydratase 2 (EC 4.2.1.107) (EC 4.2.1.119) (3-alpha,7-alpha,12-alpha-trihydroxy-5-beta-choles…			Q96AY3	FKBP10 FKBP65 PSEC0056	Peptidyl-prolyl cis-trans isomerase FKBP10 (PPIase FKBP10) (EC 5.2.1.8) (65 kDa FK506-binding protein) (65 kDa FKBP) (FKBP-65) (FK506-binding protein 10) (FKBP-10) (Immunophilin FKBP65) (Rotamase)
P07900	HSP90AA1 HSP90A HSPC1 HSPCA	Heat shock protein HSP 90-alpha (EC 3.6.4.10) (Heat shock 86 kDa) (HSP 86) (HSP86) (Lipopolysaccharide-associated protein 2) (LAP-2) (LPS-associated protein 2) (Renal carcinoma antigen NY-REN-38)			Q6UVK1	CSPG4 MCSP	Chondroitin sulfate proteoglycan 4 (Chondroitin sulfate proteoglycan NG2) (Melanoma chondroitin sulfate proteoglycan) (Melanoma-associated chondroitin sulfate proteoglycan)	TRANSMEM 2225..2245; /note="Helical"; /evidence="ECO:0000255"
P08238	HSP90AB1 HSP90B HSPC2 HSPCB	Heat shock protein HSP 90-beta (HSP 90) (Heat shock 84 kDa) (HSP 84) (HSP84)			Q9ULA0	DNPEP ASPEP DAP	Aspartyl aminopeptidase (EC 3.4.11.21)
P14625	HSP90B1 GRP94 TRA1	Endoplasmin (94 kDa glucose-regulated protein) (GRP-94) (Heat shock protein 90 kDa beta member 1) (Tumor rejection antigen 1) (gp96 homolog)			O14907	TAX1BP3 TIP1	Tax1-binding protein 3 (Glutaminase-interacting protein 3) (Tax interaction protein 1) (TIP-1) (Tax-interacting protein 1)
P34932	HSPA4 APG2	Heat shock 70 kDa protein 4 (HSP70RY) (Heat shock 70-related protein APG-2)			P11172	UMPS OK/SW-cl.21	Uridine 5'-monophosphate synthase (UMP synthase) [Includes: Orotate phosphoribosyltransferase (OPRT) (OPRTase) (EC 2.4.2.10); Orotidine 5'-phosphate decarboxylase (ODC) (EC 4.1.1.23) (OMPdecase)]
P11021	HSPA5 GRP78	Endoplasmic reticulum chaperone BiP (EC 3.6.4.10) (78 kDa glucose-regulated protein) (GRP-78) (Binding-immunoglobulin protein) (BiP) (Heat shock protein 70 family protein 5) (HSP70 family protein 5) (Heat shock protein family A member 5) (Immunoglobulin heavy chain-binding protein)			P42126	ECI1 DCI	Enoyl-CoA delta isomerase 1, mitochondrial (EC 5.3.3.8) (3,2-trans-enoyl-CoA isomerase) (Delta(3),Delta(2)-enoyl-CoA isomerase) (D3,D2-enoyl-CoA isomerase) (Dodecenoyl-CoA isomerase)
P11142	HSPA8 HSC70 HSP73 HSPA10	Heat shock cognate 71 kDa protein (EC 3.6.4.10) (Heat shock 70 kDa protein 8) (Lipopolysaccharide-associated protein 1) (LAP-1) (LPS-associated protein 1)			O94903	PLPBP PROSC	Pyridoxal phosphate homeostasis protein (PLP homeostasis protein) (Proline synthase co-transcribed bacterial homolog protein) (Pyridoxal phosphate-binding protein)
P38646	HSPA9 GRP75 HSPA9B mt-HSP70	Stress-70 protein, mitochondrial (75 kDa glucose-regulated protein) (GRP-75) (Heat shock 70 kDa protein 9) (Mortalin) (MOT) (Peptide-binding protein 74) (PBP74)			Q9NQ48	LZTFL1	Leucine zipper transcription factor-like protein 1
P04792	HSPB1 HSP27 HSP28	Heat shock protein beta-1 (HspB1) (28 kDa heat shock protein) (Estrogen-regulated 24 kDa protein) (Heat shock 27 kDa protein) (HSP 27) (Stress-responsive protein 27) (SRP27)			Q9NQR4	NIT2 CUA002	Omega-amidase NIT2 (EC 3.5.1.3) (Nitrilase homolog 2)
P10809	HSPD1 HSP60	60 kDa heat shock protein, mitochondrial (EC 5.6.1.7) (60 kDa chaperonin) (Chaperonin 60) (CPN60) (Heat shock protein 60) (HSP-60) (Hsp60) (HuCHA60) (Mitochondrial matrix protein P1) (P60 lymphocyte protein)			Q7Z4V5	HDGFL2 HDGF2 HDGFRP2 HRP2 UNQ785/PRO1604	Hepatoma-derived growth factor-related protein 2 (HDGF-related protein 2) (HRP-2) (Hepatoma-derived growth factor 2) (HDGF-2)
P61604	HSPE1	10 kDa heat shock protein, mitochondrial (Hsp10) (10 kDa chaperonin) (Chaperonin 10) (CPN10) (Early-pregnancy factor) (EPF)			P31040	SDHA SDH2 SDHF	Succinate dehydrogenase [ubiquinone] flavoprotein subunit, mitochondrial (EC 1.3.5.1) (Flavoprotein subunit of complex II) (Fp)
Q92598	HSPH1 HSP105 HSP110 KIAA0201	Heat shock protein 105 kDa (Antigen NY-CO-25) (Heat shock 110 kDa protein)			Q96C19	EFHD2 SWS1	EF-hand domain-containing protein D2 (Swiprosin-1)
P41252	IARS1 IARS	Isoleucine--tRNA ligase, cytoplasmic (EC 6.1.1.5) (Isoleucyl-tRNA synthetase) (IRS) (IleRS)			P09493	TPM1 C15orf13 TMSA	Tropomyosin alpha-1 chain (Alpha-tropomyosin) (Tropomyosin-1)
Q9Y6M1	IGF2BP2 IMP2 VICKZ2	Insulin-like growth factor 2 mRNA-binding protein 2 (IGF2 mRNA-binding protein 2) (IMP-2) (Hepatocellular carcinoma autoantigen p62) (IGF-II mRNA-binding protein 2) (VICKZ family member 2)			P30566	ADSL AMPS	Adenylosuccinate lyase (ADSL) (ASL) (EC 4.3.2.2) (Adenylosuccinase) (ASase)
O00425	IGF2BP3 IMP3 KOC1 VICKZ3	Insulin-like growth factor 2 mRNA-binding protein 3 (IGF2 mRNA-binding protein 3) (IMP-3) (IGF-II mRNA-binding protein 3) (KH domain-containing protein overexpressed in cancer) (hKOC) (VICKZ family member 3)			Q13443	ADAM9 KIAA0021 MCMP MDC9 MLTNG	Disintegrin and metalloproteinase domain-containing protein 9 (ADAM 9) (EC 3.4.24.-) (Cellular disintegrin-related protein) (Meltrin-gamma) (Metalloprotease/disintegrin/cysteine-rich protein 9) (Myeloma cell metalloproteinase)	TRANSMEM 698..718; /note="Helical"; /evidence="ECO:0000255"
P11717	IGF2R MPRI	Cation-independent mannose-6-phosphate receptor (CI Man-6-P receptor) (CI-MPR) (M6PR) (300 kDa mannose 6-phosphate receptor) (MPR 300) (Insulin-like growth factor 2 receptor) (Insulin-like growth factor II receptor) (IGF-II receptor) (M6P/IGF2 receptor) (M6P/IGF2R) (CD antigen CD222)	TRANSMEM 2305..2327; /note="Helical"; /evidence="ECO:0000255"		P13807	GYS1 GYS	Glycogen [starch] synthase, muscle (EC 2.4.1.11)
Q12905	ILF2 NF45 PRO3063	Interleukin enhancer-binding factor 2 (Nuclear factor of activated T-cells 45 kDa)			P17693	HLA-G HLA-6.0 HLAG	HLA class I histocompatibility antigen, alpha chain G (HLA G antigen) (MHC class I antigen G) [Cleaved into: Soluble HLA class I histocompatibility antigen, alpha chain G (sHLA-G)]	TRANSMEM 309..332; /note="Helical"; /evidence="ECO:0000255"
Q12906	ILF3 DRBF MPHOSPH4 NF90	Interleukin enhancer-binding factor 3 (Double-stranded RNA-binding protein 76) (DRBP76) (M-phase phosphoprotein 4) (MPP4) (Nuclear factor associated with dsRNA) (NFAR) (Nuclear factor of activated T-cells 90 kDa) (NF-AT-90) (Translational control protein 80) (TCP80)			P04062	GBA GC GLUC	Lysosomal acid glucosylceramidase (Lysosomal acid GCase) (EC 3.2.1.45) (Acid beta-glucosidase) (Alglucerase) (Beta-glucocerebrosidase) (Beta-GC) (Cholesterol glucosyltransferase) (SGTase) (EC 2.4.1.-) (Cholesteryl-beta-glucosidase) (EC 3.2.1.-) (D-glucosyl-N-acylsphingosine glucohydrolase) (Imiglucerase)
P12268	IMPDH2 IMPD2	Inosine-5'-monophosphate dehydrogenase 2 (IMP dehydrogenase 2) (IMPD 2) (IMPDH 2) (EC 1.1.1.205) (Inosine-5'-monophosphate dehydrogenase type II) (IMP dehydrogenase II) (IMPDH-II)			Q9NQ88	TIGAR C12orf5	Fructose-2,6-bisphosphatase TIGAR (EC 3.1.3.46) (TP53-induced glycolysis and apoptosis regulator) (TP53-induced glycolysis regulatory phosphatase)
O00410	IPO5 KPNB3 RANBP5	Importin-5 (Imp5) (Importin subunit beta-3) (Karyopherin beta-3) (Ran-binding protein 5) (RanBP5)			Q9UMX5	NENF CIR2 SPUF	Neudesin (Cell immortalization-related protein 2) (Neuron-derived neurotrophic factor) (Protein GIG47) (Secreted protein of unknown function) (SPUF protein)
P46940	IQGAP1 KIAA0051	Ras GTPase-activating-like protein IQGAP1 (p195)			O95865	DDAH2 DDAH G6A NG30	N(G),N(G)-dimethylarginine dimethylaminohydrolase 2 (DDAH-2) (Dimethylarginine dimethylaminohydrolase 2) (EC 3.5.3.18) (DDAHII) (Dimethylargininase-2) (Protein G6a) (S-phase protein)
P08648	ITGA5 FNRA	Integrin alpha-5 (CD49 antigen-like family member E) (Fibronectin receptor subunit alpha) (Integrin alpha-F) (VLA-5) (CD antigen CD49e) [Cleaved into: Integrin alpha-5 heavy chain; Integrin alpha-5 light chain]	TRANSMEM 996..1021; /note="Helical"; /evidence="ECO:0000255"		P15151	PVR PVS	Poliovirus receptor (Nectin-like protein 5) (NECL-5) (CD antigen CD155)	TRANSMEM 344..367; /note="Helical"; /evidence="ECO:0000255"
P06756	ITGAV MSK8 VNRA VTNR	Integrin alpha-V (Vitronectin receptor) (Vitronectin receptor subunit alpha) (CD antigen CD51) [Cleaved into: Integrin alpha-V heavy chain; Integrin alpha-V light chain]	TRANSMEM 993..1016; /note="Helical"; /evidence="ECO:0000255"		Q8WUW1	BRK1 C3orf10 HSPC300 MDS027	Protein BRICK1 (BRK1)
P05556	ITGB1 FNRB MDF2 MSK12	Integrin beta-1 (Fibronectin receptor subunit beta) (Glycoprotein IIa) (GPIIA) (VLA-4 subunit beta) (CD antigen CD29)	TRANSMEM 729..751; /note="Helical"; /evidence="ECO:0000255"		Q15517	CDSN	Corneodesmosin (S protein)
P14923	JUP CTNNG DP3	Junction plakoglobin (Catenin gamma) (Desmoplakin III) (Desmoplakin-3)			Q16836	HADH HAD HAD1 HADHSC SCHAD	Hydroxyacyl-coenzyme A dehydrogenase, mitochondrial (HCDH) (EC 1.1.1.35) (Medium and short-chain L-3-hydroxyacyl-coenzyme A dehydrogenase) (Short-chain 3-hydroxyacyl-CoA dehydrogenase)
Q15046	KARS1 KARS KIAA0070	Lysine--tRNA ligase (EC 2.7.7.-) (EC 6.1.1.6) (Lysyl-tRNA synthetase) (LysRS)			Q02818	NUCB1 NUC	Nucleobindin-1 (CALNUC)
Q07666	KHDRBS1 SAM68	KH domain-containing, RNA-binding, signal transduction-associated protein 1 (GAP-associated tyrosine phosphoprotein p62) (Src-associated in mitosis 68 kDa protein) (Sam68) (p21 Ras GTPase-activating protein-associated p62) (p68)			O15118	NPC1	NPC intracellular cholesterol transporter 1 (Niemann-Pick C1 protein)	TRANSMEM 262..282; /note="Helical"; /evidence="ECO:0000269|PubMed:27238017"; TRANSMEM 351..371; /note="Helical"; /evidence="ECO:0000269|PubMed:27238017, ECO:0000269|PubMed:28784760"; TRANSMEM 621..641; /note="Helical"; /evidence="ECO:0000269|PubMed:27238017, ECO:0000269|PubMed:28784760"; TRANSMEM 654..675; /note="Helical"; /evidence="ECO:0000269|PubMed:28784760"; TRANSMEM 686..706; /note="Helical…
Q92945	KHSRP FUBP2	Far upstream element-binding protein 2 (FUSE-binding protein 2) (KH type-splicing regulatory protein) (KSRP) (p75)			Q9HB40	SCPEP1 RISC SCP1 MSTP034 UNQ265/PRO302	Retinoid-inducible serine carboxypeptidase (EC 3.4.16.-) (Serine carboxypeptidase 1)
Q8N163	CCAR2 DBC1 KIAA1967	Cell cycle and apoptosis regulator protein 2 (Cell division cycle and apoptosis regulator protein 2) (DBIRD complex subunit KIAA1967) (Deleted in breast cancer gene 1 protein) (DBC-1) (DBC.1) (NET35) (p30 DBC)			P13797	PLS3	Plastin-3 (T-plastin)
P33176	KIF5B KNS KNS1	Kinesin-1 heavy chain (Conventional kinesin heavy chain) (Ubiquitous kinesin heavy chain) (UKHC)			P12081	HARS1 HARS HRS	Histidine--tRNA ligase, cytoplasmic (EC 6.1.1.21) (Histidyl-tRNA synthetase) (HisRS)
P52292	KPNA2 RCH1 SRP1	Importin subunit alpha-1 (Karyopherin subunit alpha-2) (RAG cohort protein 1) (SRP1-alpha)			P30825	SLC7A1 ATRC1 ERR REC1L	High affinity cationic amino acid transporter 1 (CAT-1) (CAT1) (Ecotropic retroviral leukemia receptor homolog) (Ecotropic retrovirus receptor homolog) (Solute carrier family 7 member 1) (System Y+ basic amino acid transporter)	TRANSMEM 36..57; /note="Helical"; /evidence="ECO:0000255"; TRANSMEM 62..82; /note="Helical"; /evidence="ECO:0000255"; TRANSMEM 103..123; /note="Helical"; /evidence="ECO:0000255"; TRANSMEM 163..183; /note="Helical"; /evidence="ECO:0000255"; TRANSMEM 192..212; /note="Helical"; /evidence="ECO:0000255"; TRANSMEM 247..267; /note="Helical"; /evidence="ECO:0000255"; TRANSMEM 288..307; /note="Helical"; /…
Q14974	KPNB1 NTF97	Importin subunit beta-1 (Importin-90) (Karyopherin subunit beta-1) (Nuclear factor p97) (Pore targeting complex 97 kDa subunit) (PTAC97)			P55263	ADK	Adenosine kinase (AK) (EC 2.7.1.20) (Adenosine 5'-phosphotransferase)
Q5T749	KPRP C1orf45	Keratinocyte proline-rich protein (hKPRP)			Q92692	NECTIN2 HVEB PRR2 PVRL2	Nectin-2 (Herpes virus entry mediator B) (Herpesvirus entry mediator B) (HveB) (Nectin cell adhesion molecule 2) (Poliovirus receptor-related protein 2) (CD antigen CD112)	TRANSMEM 361..381; /note="Helical"; /evidence="ECO:0000255"
P04264	KRT1 KRTA	Keratin, type II cytoskeletal 1 (67 kDa cytokeratin) (Cytokeratin-1) (CK-1) (Hair alpha protein) (Keratin-1) (K1) (Type-II keratin Kb1)			O15305	PMM2	Phosphomannomutase 2 (PMM 2) (EC 5.4.2.8)
P13645	KRT10 KPP	Keratin, type I cytoskeletal 10 (Cytokeratin-10) (CK-10) (Keratin-10) (K10)			P00390	GSR GLUR GRD1	Glutathione reductase, mitochondrial (GR) (GRase) (EC 1.8.1.7)
P02533	KRT14	Keratin, type I cytoskeletal 14 (Cytokeratin-14) (CK-14) (Keratin-14) (K14)			Q9Y5P6	GMPPB	Mannose-1-phosphate guanyltransferase beta (EC 2.7.7.13) (GDP-mannose pyrophosphorylase B) (GTP-mannose-1-phosphate guanylyltransferase beta)
P08779	KRT16 KRT16A	Keratin, type I cytoskeletal 16 (Cytokeratin-16) (CK-16) (Keratin-16) (K16)			O00622	CCN1 CYR61 GIG1 IGFBP10	CCN family member 1 (Cellular communication network factor 1) (Cysteine-rich angiogenic inducer 61) (Insulin-like growth factor-binding protein 10) (IBP-10) (IGF-binding protein 10) (IGFBP-10) (Protein CYR61) (Protein GIG1)
Q04695	KRT17	Keratin, type I cytoskeletal 17 (39.1) (Cytokeratin-17) (CK-17) (Keratin-17) (K17)			P48681	NES Nbla00170	Nestin
P05783	KRT18 CYK18 PIG46	Keratin, type I cytoskeletal 18 (Cell proliferation-inducing gene 46 protein) (Cytokeratin-18) (CK-18) (Keratin-18) (K18)			P35270	SPR	Sepiapterin reductase (SPR) (EC 1.1.1.153)
P35908	KRT2 KRT2A KRT2E	Keratin, type II cytoskeletal 2 epidermal (Cytokeratin-2e) (CK-2e) (Epithelial keratin-2e) (Keratin-2 epidermis) (Keratin-2e) (K2e) (Type-II keratin Kb2)			Q9BX40	LSM14B C20orf40 FAM61B RAP55B	Protein LSM14 homolog B (RNA-associated protein 55B) (hRAP55B)
P13647	KRT5	Keratin, type II cytoskeletal 5 (58 kDa cytokeratin) (Cytokeratin-5) (CK-5) (Keratin-5) (K5) (Type-II keratin Kb5)			O00625	PIR	Pirin (EC 1.13.11.24) (Probable quercetin 2,3-dioxygenase PIR) (Probable quercetinase)
P02538	KRT6A K6A KRT6D	Keratin, type II cytoskeletal 6A (Cytokeratin-6A) (CK-6A) (Cytokeratin-6D) (CK-6D) (Keratin-6A) (K6A) (Type-II keratin Kb6) (allergen Hom s 5)			Q52LJ0	FAM98B	Protein FAM98B
Q8N1N4	KRT78 K5B KB40	Keratin, type II cytoskeletal 78 (Cytokeratin-78) (CK-78) (Keratin-5b) (Keratin-78) (K78) (Type-II keratin Kb40)			P19022	CDH2 CDHN NCAD	Cadherin-2 (CDw325) (Neural cadherin) (N-cadherin) (CD antigen CD325)	TRANSMEM 725..745; /note="Helical"; /evidence="ECO:0000255"
P05787	KRT8 CYK8	Keratin, type II cytoskeletal 8 (Cytokeratin-8) (CK-8) (Keratin-8) (K8) (Type-II keratin Kb8)			Q16204	CCDC6 D10S170 TST1	Coiled-coil domain-containing protein 6 (Papillary thyroid carcinoma-encoded protein) (Protein H4)
P35527	KRT9	Keratin, type I cytoskeletal 9 (Cytokeratin-9) (CK-9) (Keratin-9) (K9)			Q12841	FSTL1 FRP	Follistatin-related protein 1 (Follistatin-like protein 1)
Q86UP2	KTN1 CG1 KIAA0004	Kinectin (CG-1 antigen) (Kinesin receptor)	TRANSMEM 7..29; /note="Helical; Signal-anchor for type II membrane protein"; /evidence="ECO:0000255"		P53041	PPP5C PPP5	Serine/threonine-protein phosphatase 5 (PP5) (EC 3.1.3.16) (Protein phosphatase T) (PP-T) (PPT)
Q9Y2Q5	LAMTOR2 MAPBPIP ROBLD3 HSPC003	Ragulator complex protein LAMTOR2 (Endosomal adaptor protein p14) (Late endosomal/lysosomal Mp1-interacting protein) (Late endosomal/lysosomal adaptor and MAPK and MTOR activator 2) (Mitogen-activated protein-binding protein-interacting protein) (MAPBP-interacting protein) (Roadblock domain-containing protein 3)			Q96I99	SUCLG2	Succinate--CoA ligase [GDP-forming] subunit beta, mitochondrial (EC 6.2.1.4) (GTP-specific succinyl-CoA synthetase subunit beta) (G-SCS) (GTPSCS) (Succinyl-CoA synthetase beta-G chain) (SCS-betaG)
Q6PKG0	LARP1 KIAA0731 LARP	La-related protein 1 (La ribonucleoprotein domain family member 1)			Q6QNY1	BLOC1S2 BLOS2 CEAP	Biogenesis of lysosome-related organelles complex 1 subunit 2 (BLOC-1 subunit 2) (Centrosome-associated protein)
Q71RC2	LARP4 PP13296	La-related protein 4 (La ribonucleoprotein domain family member 4)			Q07065	CKAP4	Cytoskeleton-associated protein 4 (63-kDa cytoskeleton-linking membrane protein) (Climp-63) (p63)	TRANSMEM 107..127; /note="Helical"; /evidence="ECO:0000255"
Q14847	LASP1 MLN50	LIM and SH3 domain protein 1 (LASP-1) (Metastatic lymph node gene 50 protein) (MLN 50)			Q8WTV0	SCARB1 CD36L1 CLA1	Scavenger receptor class B member 1 (SRB1) (CD36 and LIMPII analogous 1) (CLA-1) (CD36 antigen-like 1) (Collagen type I receptor, thrombospondin receptor-like 1) (SR-BI) (CD antigen CD36)	TRANSMEM 12..32; /note="Helical"; /evidence="ECO:0000255"; TRANSMEM 444..464; /note="Helical"; /evidence="ECO:0000255"
P13796	LCP1 PLS2	Plastin-2 (L-plastin) (LC64P) (Lymphocyte cytosolic protein 1) (LCP-1)			P29558	RBMS1 C2orf12 MSSP MSSP1 SCR2	RNA-binding motif, single-stranded-interacting protein 1 (Single-stranded DNA-binding protein MSSP-1) (Suppressor of CDC2 with RNA-binding motif 2)
P00338	LDHA PIG19	L-lactate dehydrogenase A chain (LDH-A) (EC 1.1.1.27) (Cell proliferation-inducing gene 19 protein) (LDH muscle subunit) (LDH-M) (Renal carcinoma antigen NY-REN-59)			O15240	VGF	Neurosecretory protein VGF [Cleaved into: Neuroendocrine regulatory peptide-1 (NERP-1); Neuroendocrine regulatory peptide-2 (NERP-2); VGF-derived peptide TLQP-21; VGF-derived peptide TLQP-62; Antimicrobial peptide VGF[554-577]]
P07195	LDHB	L-lactate dehydrogenase B chain (LDH-B) (EC 1.1.1.27) (LDH heart subunit) (LDH-H) (Renal carcinoma antigen NY-REN-46)			P13861	PRKAR2A PKR2 PRKAR2	cAMP-dependent protein kinase type II-alpha regulatory subunit
P09382	LGALS1	Galectin-1 (Gal-1) (14 kDa laminin-binding protein) (HLBP14) (14 kDa lectin) (Beta-galactoside-binding lectin L-14-I) (Galaptin) (HBL) (HPL) (Lactose-binding lectin 1) (Lectin galactoside-binding soluble 1) (Putative MAPK-activating protein PM12) (S-Lac lectin 1)			Q8NFZ8	CADM4 IGSF4C NECL4 TSLL2	Cell adhesion molecule 4 (Immunoglobulin superfamily member 4C) (IgSF4C) (Nectin-like protein 4) (NECL-4) (TSLC1-like protein 2)	TRANSMEM 325..345; /note="Helical"; /evidence="ECO:0000255"
Q9UHB6	LIMA1 EPLIN SREBP3 PP624	LIM domain and actin-binding protein 1 (Epithelial protein lost in neoplasm)			P55786	NPEPPS PSA	Puromycin-sensitive aminopeptidase (PSA) (EC 3.4.11.14) (Cytosol alanyl aminopeptidase) (AAP-S)
Q9BRT6	LLPH C12orf31 cPERP-G	Protein LLP homolog (Protein LAPS18-like)			Q06210	GFPT1 GFAT GFPT	Glutamine--fructose-6-phosphate aminotransferase [isomerizing] 1 (EC 2.6.1.16) (D-fructose-6-phosphate amidotransferase 1) (Glutamine:fructose-6-phosphate amidotransferase 1) (GFAT 1) (GFAT1) (Hexosephosphate aminotransferase 1)
P02545	LMNA LMN1	Prelamin-A/C [Cleaved into: Lamin-A/C (70 kDa lamin) (Renal carcinoma antigen NY-REN-32)]			Q9P2B2	PTGFRN CD9P1 EWIF FPRP KIAA1436	Prostaglandin F2 receptor negative regulator (CD9 partner 1) (CD9P-1) (Glu-Trp-Ile EWI motif-containing protein F) (EWI-F) (Prostaglandin F2-alpha receptor regulatory protein) (Prostaglandin F2-alpha receptor-associated protein) (CD antigen CD315)	TRANSMEM 833..853; /note="Helical"; /evidence="ECO:0000255"
P20700	LMNB1 LMN2 LMNB	Lamin-B1			Q9ULC3	RAB23 HSPC137	Ras-related protein Rab-23
P42704	LRPPRC LRP130	Leucine-rich PPR motif-containing protein, mitochondrial (130 kDa leucine-rich protein) (LRP 130) (GP130)			P02452	COL1A1	Collagen alpha-1(I) chain (Alpha-1 type I collagen)
Q96AG4	LRRC59 PRO1855	Leucine-rich repeat-containing protein 59 (Ribosome-binding protein p34) (p34) [Cleaved into: Leucine-rich repeat-containing protein 59, N-terminally processed]	TRANSMEM 245..265; /note="Helical"; /evidence="ECO:0000255"		P48960	ADGRE5 CD97	Adhesion G protein-coupled receptor E5 (Leukocyte antigen CD97) (CD antigen CD97) [Cleaved into: Adhesion G protein-coupled receptor E5 subunit alpha; Adhesion G protein-coupled receptor E5 subunit beta]	TRANSMEM 553..572; /note="Helical; Name=1"; /evidence="ECO:0000255"; TRANSMEM 582..601; /note="Helical; Name=2"; /evidence="ECO:0000255"; TRANSMEM 621..642; /note="Helical; Name=3"; /evidence="ECO:0000255"; TRANSMEM 654..674; /note="Helical; Name=4"; /evidence="ECO:0000255"; TRANSMEM 692..712; /note="Helical; Name=5"; /evidence="ECO:0000255"; TRANSMEM 740..760; /note="Helical; Name=6"; /evidence=…
Q3MHD2	LSM12	Protein LSM12 homolog			Q9BVG4	PBDC1 CXorf26	Protein PBDC1 (Polysaccharide biosynthesis domain-containing protein 1)
Q9Y333	LSM2 C6orf28 G7B	U6 snRNA-associated Sm-like protein LSm2 (Protein G7b) (Small nuclear ribonuclear protein D homolog) (snRNP core Sm-like protein Sm-x5)			P43034	PAFAH1B1 LIS1 MDCR MDS PAFAHA	Platelet-activating factor acetylhydrolase IB subunit beta (Lissencephaly-1 protein) (LIS-1) (PAF acetylhydrolase 45 kDa subunit) (PAF-AH 45 kDa subunit) (PAF-AH alpha) (PAFAH alpha)
P62310	LSM3 MDS017	U6 snRNA-associated Sm-like protein LSm3			P42892	ECE1	Endothelin-converting enzyme 1 (ECE-1) (EC 3.4.24.71)	TRANSMEM 69..89; /note="Helical; Signal-anchor for type II membrane protein"; /evidence="ECO:0000255"
Q9UK45	LSM7	U6 snRNA-associated Sm-like protein LSm7			P35222	CTNNB1 CTNNB OK/SW-cl.35 PRO2286	Catenin beta-1 (Beta-catenin)
O15479	MAGEB2	Melanoma-associated antigen B2 (Cancer/testis antigen 3.2) (CT3.2) (DSS-AHC critical interval MAGE superfamily 6) (DAM6) (MAGE XP-2 antigen) (MAGE-B2 antigen)			Q9Y6E0	STK24 MST3 STK3	Serine/threonine-protein kinase 24 (EC 2.7.11.1) (Mammalian STE20-like protein kinase 3) (MST-3) (STE20-like kinase MST3) [Cleaved into: Serine/threonine-protein kinase 24 36 kDa subunit (Mammalian STE20-like protein kinase 3 N-terminal) (MST3/N); Serine/threonine-protein kinase 24 12 kDa subunit (Mammalian STE20-like protein kinase 3 C-terminal) (MST3/C)]
P78559	MAP1A MAP1L	Microtubule-associated protein 1A (MAP-1A) (Proliferation-related protein p80) [Cleaved into: MAP1A heavy chain; MAP1 light chain LC2]			Q8N8S7	ENAH MENA	Protein enabled homolog
P27816	MAP4	Microtubule-associated protein 4 (MAP-4)			Q13177	PAK2	Serine/threonine-protein kinase PAK 2 (EC 2.7.11.1) (Gamma-PAK) (PAK65) (S6/H4 kinase) (p21-activated kinase 2) (PAK-2) (p58) [Cleaved into: PAK-2p27 (p27); PAK-2p34 (p34) (C-t-PAK2)]
Q15691	MAPRE1	Microtubule-associated protein RP/EB family member 1 (APC-binding protein EB1) (End-binding protein 1) (EB1)			Q96JY6	PDLIM2 PP6345	PDZ and LIM domain protein 2 (PDZ-LIM protein mystique)
P49006	MARCKSL1 MLP MRP	MARCKS-related protein (MARCKS-like protein 1) (Macrophage myristoylated alanine-rich C kinase substrate) (Mac-MARCKS) (MacMARCKS)			Q14126	DSG2 CDHF5	Desmoglein-2 (Cadherin family member 5) (HDGC)	TRANSMEM 610..634; /note="Helical"; /evidence="ECO:0000255"
P56192	MARS1 MARS	Methionine--tRNA ligase, cytoplasmic (EC 6.1.1.10) (Methionyl-tRNA synthetase) (MetRS)			P30520	ADSS2 ADSS	Adenylosuccinate synthetase isozyme 2 (AMPSase 2) (AdSS 2) (EC 6.3.4.4) (Adenylosuccinate synthetase, acidic isozyme) (Adenylosuccinate synthetase, liver isozyme) (L-type adenylosuccinate synthetase) (IMP--aspartate ligase 2)
P31153	MAT2A AMS2 MATA2	S-adenosylmethionine synthase isoform type-2 (AdoMet synthase 2) (EC 2.5.1.6) (Methionine adenosyltransferase 2) (MAT 2) (Methionine adenosyltransferase II) (MAT-II)			O14672	ADAM10 KUZ MADM	Disintegrin and metalloproteinase domain-containing protein 10 (ADAM 10) (EC 3.4.24.81) (CDw156) (Kuzbanian protein homolog) (Mammalian disintegrin-metalloprotease) (CD antigen CD156c)	TRANSMEM 673..693; /note="Helical"; /evidence="ECO:0000255"
Q9NZL9	MAT2B TGR MSTP045 Nbla02999 UNQ2435/PRO4995	Methionine adenosyltransferase 2 subunit beta (Methionine adenosyltransferase II beta) (MAT II beta) (Putative dTDP-4-keto-6-deoxy-D-glucose 4-reductase)			P29323	EPHB2 DRT EPHT3 EPTH3 ERK HEK5 TYRO5	Ephrin type-B receptor 2 (EC 2.7.10.1) (Developmentally-regulated Eph-related tyrosine kinase) (ELK-related tyrosine kinase) (EPH tyrosine kinase 3) (EPH-like kinase 5) (EK5) (hEK5) (Renal carcinoma antigen NY-REN-47) (Tyrosine-protein kinase TYRO5) (Tyrosine-protein kinase receptor EPH-3) [Cleaved into: EphB2/CTF1; EphB2/CTF2]	TRANSMEM 544..564; /note="Helical"; /evidence="ECO:0000255"
P43243	MATR3 KIAA0723	Matrin-3			O00592	PODXL PCLP PCLP1	Podocalyxin (GCTM-2 antigen) (Gp200) (Podocalyxin-like protein 1) (PC) (PCLP-1)	TRANSMEM 462..482; /note="Helical"; /evidence="ECO:0000255"
Q9NR56	MBNL1 EXP KIAA0428 MBNL	Muscleblind-like protein 1 (Triplet-expansion RNA-binding protein)			P11216	PYGB	Glycogen phosphorylase, brain form (EC 2.4.1.1)
P49736	MCM2 BM28 CCNL1 CDCL1 KIAA0030	DNA replication licensing factor MCM2 (EC 3.6.4.12) (Minichromosome maintenance protein 2 homolog) (Nuclear protein BM28)			Q02952	AKAP12 AKAP250	A-kinase anchor protein 12 (AKAP-12) (A-kinase anchor protein 250 kDa) (AKAP 250) (Gravin) (Myasthenia gravis autoantigen)
P25205	MCM3	DNA replication licensing factor MCM3 (EC 3.6.4.12) (DNA polymerase alpha holoenzyme-associated protein P1) (P1-MCM3) (RLF subunit beta) (p102)			P46459	NSF	Vesicle-fusing ATPase (EC 3.6.4.6) (N-ethylmaleimide-sensitive fusion protein) (NEM-sensitive fusion protein) (Vesicular-fusion protein NSF)
P33991	MCM4 CDC21	DNA replication licensing factor MCM4 (EC 3.6.4.12) (CDC21 homolog) (P1-CDC21)			Q9NVS9	PNPO	Pyridoxine-5'-phosphate oxidase (EC 1.4.3.5) (Pyridoxamine-phosphate oxidase)
P33992	MCM5 CDC46	DNA replication licensing factor MCM5 (EC 3.6.4.12) (CDC46 homolog) (P1-CDC46)			Q969P0	IGSF8 CD81P3 EWI2 KCT4	Immunoglobulin superfamily member 8 (IgSF8) (CD81 partner 3) (Glu-Trp-Ile EWI motif-containing protein 2) (EWI-2) (Keratinocytes-associated transmembrane protein 4) (KCT-4) (LIR-D1) (Prostaglandin regulatory-like protein) (PGRL) (CD antigen CD316)	TRANSMEM 580..600; /note="Helical"; /evidence="ECO:0000255"
Q14566	MCM6	DNA replication licensing factor MCM6 (EC 3.6.4.12) (p105MCM)			P13798	APEH D3F15S2 D3S48E DNF15S2	Acylamino-acid-releasing enzyme (AARE) (EC 3.4.19.1) (Acyl-peptide hydrolase) (APH) (Acylaminoacyl-peptidase) (Oxidized protein hydrolase) (OPH)
P33993	MCM7 CDC47 MCM2	DNA replication licensing factor MCM7 (EC 3.6.4.12) (CDC47 homolog) (P1.1-MCM3)			Q92485	SMPDL3B ASML3B ASMLPD	Acid sphingomyelinase-like phosphodiesterase 3b (ASM-like phosphodiesterase 3b) (EC 3.1.4.-)
P40925	MDH1 MDHA	Malate dehydrogenase, cytoplasmic (EC 1.1.1.37) (Cytosolic malate dehydrogenase) (Diiodophenylpyruvate reductase) (EC 1.1.1.96)			P29508	SERPINB3 SCCA SCCA1	Serpin B3 (Protein T4-A) (Squamous cell carcinoma antigen 1) (SCCA-1)
P40926	MDH2	Malate dehydrogenase, mitochondrial (EC 1.1.1.37)			Q02252	ALDH6A1 MMSDH	Methylmalonate-semialdehyde dehydrogenase [acylating], mitochondrial (MMSDH) (Malonate-semialdehyde dehydrogenase [acylating]) (EC 1.2.1.18) (EC 1.2.1.27) (Aldehyde dehydrogenase family 6 member A1)
P53582	METAP1 KIAA0094	Methionine aminopeptidase 1 (MAP 1) (MetAP 1) (EC 3.4.11.18) (Peptidase M 1)			Q14118	DAG1	Dystroglycan 1 (Dystroglycan) (Dystrophin-associated glycoprotein 1) [Cleaved into: Alpha-dystroglycan (Alpha-DG); Beta-dystroglycan (Beta-DG)]	TRANSMEM 750..775; /note="Helical"; /evidence="ECO:0000255"
Q08431	MFGE8	Lactadherin (Breast epithelial antigen BA46) (HMFG) (MFGM) (Milk fat globule-EGF factor 8) (MFG-E8) (SED1) [Cleaved into: Lactadherin short form; Medin]			O00273	DFFA DFF1 DFF45 H13	DNA fragmentation factor subunit alpha (DNA fragmentation factor 45 kDa subunit) (DFF-45) (Inhibitor of CAD) (ICAD)
P14174	MIF GLIF MMIF	Macrophage migration inhibitory factor (MIF) (EC 5.3.2.1) (Glycosylation-inhibiting factor) (GIF) (L-dopachrome isomerase) (L-dopachrome tautomerase) (EC 5.3.3.12) (Phenylpyruvate tautomerase)			P06737	PYGL	Glycogen phosphorylase, liver form (EC 2.4.1.1)
Q9HCE1	MOV10 KIAA1631	Helicase MOV-10 (EC 3.6.4.13) (Armitage homolog) (Moloney leukemia virus 10 protein)			P14324	FDPS FPS KIAA1293	Farnesyl pyrophosphate synthase (FPP synthase) (FPS) (EC 2.5.1.10) ((2E,6E)-farnesyl diphosphate synthase) (Dimethylallyltranstransferase) (EC 2.5.1.1) (Farnesyl diphosphate synthase) (Geranyltranstransferase)
P52815	MRPL12 MRPL7 RPML12	39S ribosomal protein L12, mitochondrial (L12mt) (MRP-L12) (5c5-2) (Mitochondrial large ribosomal subunit protein bL12m)			Q08209	PPP3CA CALNA CNA	Serine/threonine-protein phosphatase 2B catalytic subunit alpha isoform (EC 3.1.3.16) (CAM-PRP catalytic subunit) (Calmodulin-dependent calcineurin A subunit alpha isoform)
Q96DH6	MSI2	RNA-binding protein Musashi homolog 2 (Musashi-2)			Q03405	PLAUR MO3 UPAR	Urokinase plasminogen activator surface receptor (U-PAR) (uPAR) (Monocyte activation antigen Mo3) (CD antigen CD87)
P26038	MSN	Moesin (Membrane-organizing extension spike protein)			Q13501	SQSTM1 ORCA OSIL	Sequestosome-1 (EBI3-associated protein of 60 kDa) (EBIAP) (p60) (Phosphotyrosine-independent ligand for the Lck SH2 domain of 62 kDa) (Ubiquitin-binding protein p62)
P11586	MTHFD1 MTHFC MTHFD	C-1-tetrahydrofolate synthase, cytoplasmic (C1-THF synthase) (Epididymis secretory sperm binding protein) [Cleaved into: C-1-tetrahydrofolate synthase, cytoplasmic, N-terminally processed] [Includes: Methylenetetrahydrofolate dehydrogenase (EC 1.5.1.5); Methenyltetrahydrofolate cyclohydrolase (EC 3.5.4.9); Formyltetrahydrofolate synthetase (EC 6.3.4.3)]			Q16881	TXNRD1 GRIM12 KDRF	Thioredoxin reductase 1, cytoplasmic (TR) (EC 1.8.1.9) (Gene associated with retinoic and interferon-induced mortality 12 protein) (GRIM-12) (Gene associated with retinoic and IFN-induced mortality 12 protein) (KM-102-derived reductase-like factor) (Peroxidase TXNRD1) (EC 1.11.1.2) (Thioredoxin reductase TR1)
P13995	MTHFD2 NMDMC	Bifunctional methylenetetrahydrofolate dehydrogenase/cyclohydrolase, mitochondrial [Includes: NAD-dependent methylenetetrahydrofolate dehydrogenase (EC 1.5.1.15); Methenyltetrahydrofolate cyclohydrolase (EC 3.5.4.9)]			P24821	TNC HXB	Tenascin (TN) (Cytotactin) (GMEM) (GP 150-225) (Glioma-associated-extracellular matrix antigen) (Hexabrachion) (JI) (Myotendinous antigen) (Neuronectin) (Tenascin-C) (TN-C)
P58546	MTPN	Myotrophin (Protein V-1)			Q32MZ4	LRRFIP1 GCF2 TRIP	Leucine-rich repeat flightless-interacting protein 1 (LRR FLII-interacting protein 1) (GC-binding factor 2) (TAR RNA-interacting protein)
Q03426	MVK	Mevalonate kinase (MK) (EC 2.7.1.36)			Q13308	PTK7 CCK4	Inactive tyrosine-protein kinase 7 (Colon carcinoma kinase 4) (CCK-4) (Protein-tyrosine kinase 7) (Pseudo tyrosine kinase receptor 7) (Tyrosine-protein kinase-like 7)	TRANSMEM 705..725; /note="Helical"; /evidence="ECO:0000255"
Q99417	MYCBP AMY1	c-Myc-binding protein (Associate of Myc 1) (AMY-1)			P20020	ATP2B1 PMCA1	Plasma membrane calcium-transporting ATPase 1 (EC 7.2.2.10) (Plasma membrane calcium ATPase isoform 1) (PMCA1) (Plasma membrane calcium pump isoform 1)	TRANSMEM 106..126; /note="Helical"; /evidence="ECO:0000269|PubMed:30190470"; TRANSMEM 155..175; /note="Helical"; /evidence="ECO:0000269|PubMed:30190470"; TRANSMEM 367..386; /note="Helical"; /evidence="ECO:0000269|PubMed:30190470"; TRANSMEM 419..439; /note="Helical"; /evidence="ECO:0000255"; TRANSMEM 856..876; /note="Helical"; /evidence="ECO:0000255"; TRANSMEM 883..903; /note="Helical"; /evidence=…
P35580	MYH10	Myosin-10 (Cellular myosin heavy chain, type B) (Myosin heavy chain 10) (Myosin heavy chain, non-muscle IIb) (Non-muscle myosin heavy chain B) (NMMHC-B) (Non-muscle myosin heavy chain IIb) (NMMHC II-b) (NMMHC-IIB)			Q14203	DCTN1	Dynactin subunit 1 (150 kDa dynein-associated polypeptide) (DAP-150) (DP-150) (p135) (p150-glued)
P35579	MYH9	Myosin-9 (Cellular myosin heavy chain, type A) (Myosin heavy chain 9) (Myosin heavy chain, non-muscle IIa) (Non-muscle myosin heavy chain A) (NMMHC-A) (Non-muscle myosin heavy chain IIa) (NMMHC II-a) (NMMHC-IIA)			O00499	BIN1 AMPHL	Myc box-dependent-interacting protein 1 (Amphiphysin II) (Amphiphysin-like protein) (Box-dependent myc-interacting protein 1) (Bridging integrator 1)
P60660	MYL6	Myosin light polypeptide 6 (17 kDa myosin light chain) (LC17) (Myosin light chain 3) (MLC-3) (Myosin light chain alkali 3) (Myosin light chain A3) (Smooth muscle and nonmuscle myosin light chain alkali 6)			Q08554	DSC1 CDHF1	Desmocollin-1 (Cadherin family member 1) (Desmosomal glycoprotein 2/3) (DG2/DG3)	TRANSMEM 692..714; /note="Helical"; /evidence="ECO:0000255"
O00159	MYO1C	Unconventional myosin-Ic (Myosin I beta) (MMI-beta) (MMIb)			Q99798	ACO2	Aconitate hydratase, mitochondrial (Aconitase) (EC 4.2.1.3) (Citrate hydro-lyase)
Q13765	NACA HSD48	Nascent polypeptide-associated complex subunit alpha (NAC-alpha) (Alpha-NAC) (allergen Hom s 2)			Q01433	AMPD2	AMP deaminase 2 (EC 3.5.4.6) (AMP deaminase isoform L)
P55209	NAP1L1 NRP	Nucleosome assembly protein 1-like 1 (NAP-1-related protein) (hNRP)			Q9BT09	CNPY3 CTG4A ERDA5 PRAT4A TNRC5 HSPC084 UNQ1934/PRO4409	Protein canopy homolog 3 (CTG repeat protein 4a) (Expanded repeat-domain protein CAG/CTG 5) (Protein associated with TLR4) (Trinucleotide repeat-containing gene 5 protein)
Q99733	NAP1L4 NAP2	Nucleosome assembly protein 1-like 4 (Nucleosome assembly protein 2) (NAP-2)			Q96P63	SERPINB12	Serpin B12
O43776	NARS1 NARS NRS	Asparagine--tRNA ligase, cytoplasmic (EC 6.1.1.22) (Asparaginyl-tRNA synthetase) (AsnRS) (Asparaginyl-tRNA synthetase 1)			Q06203	PPAT GPAT	Amidophosphoribosyltransferase (ATase) (EC 2.4.2.14) (Glutamine phosphoribosylpyrophosphate amidotransferase) (GPAT)
P49321	NASP	Nuclear autoantigenic sperm protein (NASP)			P50895	BCAM LU MSK19	Basal cell adhesion molecule (Auberger B antigen) (B-CAM cell surface glycoprotein) (F8/G253 antigen) (Lutheran antigen) (Lutheran blood group glycoprotein) (CD antigen CD239)	TRANSMEM 548..568; /note="Helical"; /evidence="ECO:0000255"
P19338	NCL	Nucleolin (Protein C23)			Q9NUJ1	ABHD10	Palmitoyl-protein thioesterase ABHD10, mitochondrial (EC 3.1.2.22) (Acyl-protein thioesterase ABHD10) (Alpha/beta hydrolase domain-containing protein 10) (Abhydrolase domain-containing protein 10) (Mycophenolic acid acyl-glucuronide esterase, mitochondrial) (EC 3.1.1.93)
Q8NEJ9	NGDN C14orf120	Neuroguidin (Centromere accumulated nuclear protein 1) (CANu1) (EIF4E-binding protein)			Q96FW1	OTUB1 OTB1 OTU1 HSPC263	Ubiquitin thioesterase OTUB1 (EC 3.4.19.12) (Deubiquitinating enzyme OTUB1) (OTU domain-containing ubiquitin aldehyde-binding protein 1) (Otubain-1) (hOTU1) (Ubiquitin-specific-processing protease OTUB1)
P55769	SNU13 NHP2L1	NHP2-like protein 1 (High mobility group-like nuclear protein 2 homolog 1) (OTK27) (SNU13 homolog) (hSNU13) (U4/U6.U5 small nuclear ribonucleoprotein SNU13) (U4/U6.U5 tri-snRNP 15.5 kDa protein) [Cleaved into: NHP2-like protein 1, N-terminally processed]			Q9P121	NTM IGLON2 NT UNQ297/PRO337	Neurotrimin (hNT) (IgLON family member 2)
P22392	NME2 NM23B	Nucleoside diphosphate kinase B (NDK B) (NDP kinase B) (EC 2.7.4.6) (C-myc purine-binding transcription factor PUF) (Histidine protein kinase NDKB) (EC 2.7.13.3) (nm23-H2)			Q9NY33	DPP3	Dipeptidyl peptidase 3 (EC 3.4.14.4) (Dipeptidyl aminopeptidase III) (Dipeptidyl arylamidase III) (Dipeptidyl peptidase III) (DPP III) (Enkephalinase B)
Q9HAN9	NMNAT1 NMNAT	Nicotinamide/nicotinic acid mononucleotide adenylyltransferase 1 (NMN/NaMN adenylyltransferase 1) (EC 2.7.7.1) (EC 2.7.7.18) (Nicotinamide-nucleotide adenylyltransferase 1) (NMN adenylyltransferase 1) (Nicotinate-nucleotide adenylyltransferase 1) (NaMN adenylyltransferase 1)			Q9UI42	CPA4 CPA3 UNQ694/PRO1339	Carboxypeptidase A4 (EC 3.4.17.-) (Carboxypeptidase A3)
P30419	NMT1 NMT	Glycylpeptide N-tetradecanoyltransferase 1 (EC 2.3.1.97) (Myristoyl-CoA:protein N-myristoyltransferase 1) (NMT 1) (Type I N-myristoyltransferase) (Peptide N-myristoyltransferase 1)			O95466	FMNL1 C17orf1 C17orf1B FMNL FRL1	Formin-like protein 1 (CLL-associated antigen KW-13) (Leukocyte formin)
Q14978	NOLC1 KIAA0035 NS5ATP13	Nucleolar and coiled-body phosphoprotein 1 (140 kDa nucleolar phosphoprotein) (Nopp140) (Hepatitis C virus NS5A-transactivated protein 13) (HCV NS5A-transactivated protein 13) (Nucleolar 130 kDa protein) (Nucleolar phosphoprotein p130)			P09417	QDPR DHPR SDR33C1	Dihydropteridine reductase (EC 1.5.1.34) (HDHPR) (Quinoid dihydropteridine reductase) (Short chain dehydrogenase/reductase family 33C member 1)
Q15233	NONO NRB54	Non-POU domain-containing octamer-binding protein (NonO protein) (54 kDa nuclear RNA- and DNA-binding protein) (p54(nrb)) (p54nrb) (55 kDa nuclear protein) (NMT55) (DNA-binding p52/p100 complex, 52 kDa subunit)			Q8N3E9	PLCD3 KIAA1964	1-phosphatidylinositol 4,5-bisphosphate phosphodiesterase delta-3 (EC 3.1.4.11) (Phosphoinositide phospholipase C-delta-3) (Phospholipase C-delta-3) (PLC-delta-3)
Q9Y2X3	NOP58 NOL5 NOP5 HSPC120	Nucleolar protein 58 (Nucleolar protein 5)			P30038	ALDH4A1 ALDH4 P5CDH	Delta-1-pyrroline-5-carboxylate dehydrogenase, mitochondrial (P5C dehydrogenase) (EC 1.2.1.88) (Aldehyde dehydrogenase family 4 member A1) (L-glutamate gamma-semialdehyde dehydrogenase)
P06748	NPM1 NPM	Nucleophosmin (NPM) (Nucleolar phosphoprotein B23) (Nucleolar protein NO38) (Numatrin)			P13591	NCAM1 NCAM	Neural cell adhesion molecule 1 (N-CAM-1) (NCAM-1) (CD antigen CD56)	TRANSMEM 719..739; /note="Helical"; /evidence="ECO:0000255"
O75607	NPM3	Nucleoplasmin-3			O00170	AIP XAP2	AH receptor-interacting protein (AIP) (Aryl-hydrocarbon receptor-interacting protein) (HBV X-associated protein 2) (XAP-2) (Immunophilin homolog ARA9)
P15559	NQO1 DIA4 NMOR1	NAD(P)H dehydrogenase [quinone] 1 (EC 1.6.5.2) (Azoreductase) (DT-diaphorase) (DTD) (Menadione reductase) (NAD(P)H:quinone oxidoreductase 1) (Phylloquinone reductase) (Quinone reductase 1) (QR1)			P10619	CTSA PPGB	Lysosomal protective protein (EC 3.4.16.5) (Carboxypeptidase C) (Carboxypeptidase L) (Cathepsin A) (Protective protein cathepsin A) (PPCA) (Protective protein for beta-galactosidase) [Cleaved into: Lysosomal protective protein 32 kDa chain; Lysosomal protective protein 20 kDa chain]
Q08J23	NSUN2 SAKI TRM4	RNA cytosine C(5)-methyltransferase NSUN2 (EC 2.1.1.-) (Myc-induced SUN domain-containing protein) (Misu) (NOL1/NOP2/Sun domain family member 2) (Substrate of AIM1/Aurora kinase B) (mRNA cytosine C(5)-methyltransferase) (EC 2.1.1.-) (tRNA cytosine C(5)-methyltransferase) (EC 2.1.1.-) (EC 2.1.1.203) (tRNA methyltransferase 4 homolog) (hTrm4)			P08582	MELTF MAP97 MFI2	Melanotransferrin (Melanoma-associated antigen p97) (CD antigen CD228)
Q9Y266	NUDC	Nuclear migration protein nudC (Nuclear distribution protein C homolog)			P29992	GNA11 GA11	Guanine nucleotide-binding protein subunit alpha-11 (G alpha-11) (G-protein subunit alpha-11) (Guanine nucleotide-binding protein G(y) subunit alpha)
Q8WVJ2	NUDCD2	NudC domain-containing protein 2			P36871	PGM1	Phosphoglucomutase-1 (PGM 1) (EC 5.4.2.2) (Glucose phosphomutase 1)
O43809	NUDT21 CFIM25 CPSF25 CPSF5	Cleavage and polyadenylation specificity factor subunit 5 (Cleavage and polyadenylation specificity factor 25 kDa subunit) (CPSF 25 kDa subunit) (Cleavage factor Im complex 25 kDa subunit) (CFIm25) (Nucleoside diphosphate-linked moiety X motif 21) (Nudix motif 21) (Nudix hydrolase 21) (Pre-mRNA cleavage factor Im 68 kDa subunit)			P10253	GAA	Lysosomal alpha-glucosidase (EC 3.2.1.20) (Acid maltase) (Aglucosidase alfa) [Cleaved into: 76 kDa lysosomal alpha-glucosidase; 70 kDa lysosomal alpha-glucosidase]
Q9UKK9	NUDT5 NUDIX5 HSPC115	ADP-sugar pyrophosphatase (EC 3.6.1.13) (8-oxo-dGDP phosphatase) (EC 3.6.1.58) (Nuclear ATP-synthesis protein NUDIX5) (EC 2.7.7.96) (Nucleoside diphosphate-linked moiety X motif 5) (Nudix motif 5) (hNUDT5) (YSA1H)			Q9HB07	MYG1 C12orf10	MYG1 exonuclease (EC 3.1.-.-)
Q9UKX7	NUP50 NPAP60L PRO1146	Nuclear pore complex protein Nup50 (50 kDa nucleoporin) (Nuclear pore-associated protein 60 kDa-like) (Nucleoporin Nup50)			Q8IUD2	ERC1 ELKS KIAA1081 RAB6IP2	ELKS/Rab6-interacting/CAST family member 1 (ERC-1) (Rab6-interacting protein 2)
P37198	NUP62	Nuclear pore glycoprotein p62 (62 kDa nucleoporin) (Nucleoporin Nup62)			Q8WX93	PALLD KIAA0992 CGI-151	Palladin (SIH002) (Sarcoma antigen NY-SAR-77)
Q9NTK5	OLA1 GTPBP9 PRO2455 PTD004	Obg-like ATPase 1 (DNA damage-regulated overexpressed in cancer 45) (DOC45) (GTP-binding protein 9)			Q9NQX3	GPHN GPH KIAA1385	Gephyrin [Includes: Molybdopterin adenylyltransferase (MPT adenylyltransferase) (EC 2.7.7.75) (Domain G); Molybdopterin molybdenumtransferase (MPT Mo-transferase) (EC 2.10.1.1) (Domain E)]
O95747	OXSR1 KIAA1101 OSR1	Serine/threonine-protein kinase OSR1 (EC 2.7.11.1) (Oxidative stress-responsive 1 protein)			Q14651	PLS1	Plastin-1 (Intestine-specific plastin) (I-plastin)
P04080	CSTB CST6 STFB	Cystatin-B (CPI-B) (Liver thiol proteinase inhibitor) (Stefin-B)			Q99715	COL12A1 COL12A1L	Collagen alpha-1(XII) chain
P07237	P4HB ERBA2L PDI PDIA1 PO4DB	Protein disulfide-isomerase (PDI) (EC 5.3.4.1) (Cellular thyroid hormone-binding protein) (Prolyl 4-hydroxylase subunit beta) (p55)			Q9UBT2	UBA2 SAE2 UBLE1B HRIHFB2115	SUMO-activating enzyme subunit 2 (EC 2.3.2.-) (Anthracycline-associated resistance ARX) (Ubiquitin-like 1-activating enzyme E1B) (Ubiquitin-like modifier-activating enzyme 2)
Q9UQ80	PA2G4 EBP1	Proliferation-associated protein 2G4 (Cell cycle protein p38-2G4 homolog) (hG4-1) (ErbB3-binding protein 1)			A0AVT1	UBA6 MOP4 UBE1L2	Ubiquitin-like modifier-activating enzyme 6 (Ubiquitin-activating enzyme 6) (EC 6.2.1.45) (Monocyte protein 4) (MOP-4) (Ubiquitin-activating enzyme E1-like protein 2) (E1-L2)
P11940	PABPC1 PAB1 PABP PABP1 PABPC2	Polyadenylate-binding protein 1 (PABP-1) (Poly(A)-binding protein 1)			O00469	PLOD2	Procollagen-lysine,2-oxoglutarate 5-dioxygenase 2 (EC 1.14.11.4) (Lysyl hydroxylase 2) (LH2)
Q13310	PABPC4 APP1 PABP4	Polyadenylate-binding protein 4 (PABP-4) (Poly(A)-binding protein 4) (Activated-platelet protein 1) (APP-1) (Inducible poly(A)-binding protein) (iPABP)			Q9NYU2	UGGT1 GT UGCGL1 UGGT UGT1 UGTR	UDP-glucose:glycoprotein glucosyltransferase 1 (UGT1) (hUGT1) (EC 2.4.1.-) (UDP--Glc:glycoprotein glucosyltransferase) (UDP-glucose ceramide glucosyltransferase-like 1)
Q86U42	PABPN1 PAB2 PABP2	Polyadenylate-binding protein 2 (PABP-2) (Poly(A)-binding protein 2) (Nuclear poly(A)-binding protein 1) (Poly(A)-binding protein II) (PABII) (Polyadenylate-binding nuclear protein 1)			Q8IVF2	AHNAK2 C14orf78 KIAA2019	Protein AHNAK2
P22234	PAICS ADE2 AIRC PAIS	Multifunctional protein ADE2 [Includes: Phosphoribosylaminoimidazole-succinocarboxamide synthase (EC 6.3.2.6) (SAICAR synthetase); Phosphoribosylaminoimidazole carboxylase (EC 4.1.1.21) (AIR carboxylase) (AIRC)]
Q99497	PARK7	Parkinson disease protein 7 (Maillard deglycase) (Oncogene DJ1) (Parkinsonism-associated deglycase) (Protein DJ-1) (DJ-1) (Protein/nucleic acid deglycase DJ-1) (EC 3.1.2.-) (EC 3.5.1.-) (EC 3.5.1.124)
P09874	PARP1 ADPRT PPOL	Poly [ADP-ribose] polymerase 1 (PARP-1) (EC 2.4.2.30) (ADP-ribosyltransferase diphtheria toxin-like 1) (ARTD1) (DNA ADP-ribosyltransferase PARP1) (EC 2.4.2.-) (NAD(+) ADP-ribosyltransferase 1) (ADPRT 1) (Poly[ADP-ribose] synthase 1) (Protein poly-ADP-ribosyltransferase PARP1) (EC 2.4.2.-)
Q15365	PCBP1	Poly(rC)-binding protein 1 (Alpha-CP1) (Heterogeneous nuclear ribonucleoprotein E1) (hnRNP E1) (Nucleic acid-binding protein SUB2.3)
Q15366	PCBP2	Poly(rC)-binding protein 2 (Alpha-CP2) (Heterogeneous nuclear ribonucleoprotein E2) (hnRNP E2)
P22061	PCMT1	Protein-L-isoaspartate(D-aspartate) O-methyltransferase (PIMT) (EC 2.1.1.77) (L-isoaspartyl protein carboxyl methyltransferase) (Protein L-isoaspartyl/D-aspartyl methyltransferase) (Protein-beta-aspartate methyltransferase)
P12004	PCNA	Proliferating cell nuclear antigen (PCNA) (Cyclin)
O14737	PDCD5 TFAR19	Programmed cell death protein 5 (TF-1 cell apoptosis-related protein 19) (Protein TFAR19)
O75340	PDCD6 ALG2	Programmed cell death protein 6 (Apoptosis-linked gene 2 protein homolog) (ALG-2)
Q8WUM4	PDCD6IP AIP1 ALIX KIAA1375	Programmed cell death 6-interacting protein (PDCD6-interacting protein) (ALG-2-interacting protein 1) (ALG-2-interacting protein X) (Hp95)
P08559	PDHA1 PHE1A	Pyruvate dehydrogenase E1 component subunit alpha, somatic form, mitochondrial (EC 1.2.4.1) (PDHE1-A type I)
P11177	PDHB PHE1B	Pyruvate dehydrogenase E1 component subunit beta, mitochondrial (PDHE1-B) (EC 1.2.4.1)
P30101	PDIA3 ERP57 ERP60 GRP58	Protein disulfide-isomerase A3 (EC 5.3.4.1) (58 kDa glucose-regulated protein) (58 kDa microsomal protein) (p58) (Disulfide isomerase ER-60) (Endoplasmic reticulum resident protein 57) (ER protein 57) (ERp57) (Endoplasmic reticulum resident protein 60) (ER protein 60) (ERp60)
P13667	PDIA4 ERP70 ERP72	Protein disulfide-isomerase A4 (EC 5.3.4.1) (Endoplasmic reticulum resident protein 70) (ER protein 70) (ERp70) (Endoplasmic reticulum resident protein 72) (ER protein 72) (ERp-72) (ERp72)
Q15084	PDIA6 ERP5 P5 TXNDC7	Protein disulfide-isomerase A6 (EC 5.3.4.1) (Endoplasmic reticulum protein 5) (ER protein 5) (ERp5) (Protein disulfide isomerase P5) (Thioredoxin domain-containing protein 7)
P50479	PDLIM4 RIL	PDZ and LIM domain protein 4 (LIM protein RIL) (Reversion-induced LIM protein)
Q9UBV8	PEF1 ABP32 UNQ1845/PRO3573	Peflin (PEF protein with a long N-terminal hydrophobic domain) (Penta-EF hand domain-containing protein 1)
O60925	PFDN1 PFD1	Prefoldin subunit 1
Q9UHV9	PFDN2 PFD2 HSPC231	Prefoldin subunit 2
O15212	PFDN6 HKE2 PFD6	Prefoldin subunit 6 (Protein Ke2)
Q01813	PFKP PFKF	ATP-dependent 6-phosphofructokinase, platelet type (ATP-PFK) (PFK-P) (EC 2.7.1.11) (6-phosphofructokinase type C) (Phosphofructo-1-kinase isozyme C) (PFK-C) (Phosphohexokinase)
P07737	PFN1	Profilin-1 (Epididymis tissue protein Li 184a) (Profilin I)
P52209	PGD PGDH	6-phosphogluconate dehydrogenase, decarboxylating (EC 1.1.1.44)
P00558	PGK1 PGKA MIG10 OK/SW-cl.110	Phosphoglycerate kinase 1 (EC 2.7.2.3) (Cell migration-inducing gene 10 protein) (Primer recognition protein 2) (PRP 2)
O00264	PGRMC1 HPR6.6 PGRMC	Membrane-associated progesterone receptor component 1 (mPR) (Dap1) (IZA)	TRANSMEM 25..43; /note="Helical"; /evidence="ECO:0000255"
P35232	PHB1 PHB	Prohibitin 1
Q7RTV0	PHF5A	PHD finger-like domain-containing protein 5A (PHD finger-like domain protein 5A) (Splicing factor 3B-associated 14 kDa protein) (SF3b14b)
O43175	PHGDH PGDH3	D-3-phosphoglycerate dehydrogenase (3-PGDH) (EC 1.1.1.95) (2-oxoglutarate reductase) (EC 1.1.1.399) (Malate dehydrogenase) (EC 1.1.1.37)
Q13526	PIN1	Peptidyl-prolyl cis-trans isomerase NIMA-interacting 1 (EC 5.2.1.8) (Peptidyl-prolyl cis-trans isomerase Pin1) (PPIase Pin1) (Rotamase Pin1)
P14618	PKM OIP3 PK2 PK3 PKM2	Pyruvate kinase PKM (EC 2.7.1.40) (Cytosolic thyroid hormone-binding protein) (CTHBP) (Opa-interacting protein 3) (OIP-3) (Pyruvate kinase 2/3) (Pyruvate kinase muscle isozyme) (Thyroid hormone-binding protein 1) (THBP1) (Tumor M2-PK) (p58)
Q15149	PLEC PLEC1	Plectin (PCN) (PLTN) (Hemidesmosomal protein 1) (HD1) (Plectin-1)
Q02809	PLOD1 LLH PLOD	Procollagen-lysine,2-oxoglutarate 5-dioxygenase 1 (EC 1.14.11.4) (Lysyl hydroxylase 1) (LH1)
O15031	PLXNB2 KIAA0315	Plexin-B2 (MM1)	TRANSMEM 1198..1218; /note="Helical"; /evidence="ECO:0000255"
P24928	POLR2A POLR2	DNA-directed RNA polymerase II subunit RPB1 (RNA polymerase II subunit B1) (EC 2.7.7.6) (DNA-directed RNA polymerase II subunit A) (DNA-directed RNA polymerase III largest subunit) (RNA-directed RNA polymerase II subunit RPB1) (EC 2.7.7.48)
P30876	POLR2B	DNA-directed RNA polymerase II subunit RPB2 (EC 2.7.7.6) (DNA-directed RNA polymerase II 140 kDa polypeptide) (DNA-directed RNA polymerase II subunit B) (RNA polymerase II subunit 2) (RNA polymerase II subunit B2)
P19387	POLR2C A-152E5.7	DNA-directed RNA polymerase II subunit RPB3 (RNA polymerase II subunit 3) (RNA polymerase II subunit B3) (DNA-directed RNA polymerase II 33 kDa polypeptide) (RPB33) (DNA-directed RNA polymerase II subunit C) (RPB31)
P19388	POLR2E	DNA-directed RNA polymerases I, II, and III subunit RPABC1 (RNA polymerases I, II, and III subunit ABC1) (DNA-directed RNA polymerase II 23 kDa polypeptide) (DNA-directed RNA polymerase II subunit E) (RPB5 homolog) (XAP4)
P52434	POLR2H	DNA-directed RNA polymerases I, II, and III subunit RPABC3 (RNA polymerases I, II, and III subunit ABC3) (DNA-directed RNA polymerase II subunit H) (DNA-directed RNA polymerases I, II, and III 17.1 kDa polypeptide) (RPB17) (RPB8 homolog) (hRPB8)
Q15181	PPA1 IOPPP PP	Inorganic pyrophosphatase (EC 3.6.1.1) (Pyrophosphate phospho-hydrolase) (PPase)
P62937	PPIA CYPA	Peptidyl-prolyl cis-trans isomerase A (PPIase A) (EC 5.2.1.8) (Cyclophilin A) (Cyclosporin A-binding protein) (Rotamase A) [Cleaved into: Peptidyl-prolyl cis-trans isomerase A, N-terminally processed]
P23284	PPIB CYPB	Peptidyl-prolyl cis-trans isomerase B (PPIase B) (EC 5.2.1.8) (CYP-S1) (Cyclophilin B) (Rotamase B) (S-cyclophilin) (SCYLP)
Q08752	PPID CYP40 CYPD	Peptidyl-prolyl cis-trans isomerase D (PPIase D) (EC 5.2.1.8) (40 kDa peptidyl-prolyl cis-trans isomerase) (Cyclophilin-40) (CYP-40) (Cyclophilin-related protein) (Rotamase D)
O15355	PPM1G PPM1C	Protein phosphatase 1G (EC 3.1.3.16) (Protein phosphatase 1C) (Protein phosphatase 2C isoform gamma) (PP2C-gamma) (Protein phosphatase magnesium-dependent 1 gamma)
P62136	PPP1CA PPP1A	Serine/threonine-protein phosphatase PP1-alpha catalytic subunit (PP-1A) (EC 3.1.3.16)
P30153	PPP2R1A	Serine/threonine-protein phosphatase 2A 65 kDa regulatory subunit A alpha isoform (Medium tumor antigen-associated 61 kDa protein) (PP2A subunit A isoform PR65-alpha) (PP2A subunit A isoform R1-alpha)
P63151	PPP2R2A	Serine/threonine-protein phosphatase 2A 55 kDa regulatory subunit B alpha isoform (PP2A subunit B isoform B55-alpha) (PP2A subunit B isoform PR55-alpha) (PP2A subunit B isoform R2-alpha) (PP2A subunit B isoform alpha)
P60510	PPP4C PPP4 PPX	Serine/threonine-protein phosphatase 4 catalytic subunit (PP4C) (Pp4) (EC 3.1.3.16) (Protein phosphatase X) (PP-X)
O60828	PQBP1 NPW38 JM26	Polyglutamine-binding protein 1 (PQBP-1) (38 kDa nuclear protein containing a WW domain) (Npw38) (Polyglutamine tract-binding protein 1)
Q06830	PRDX1 PAGA PAGB TDPX2	Peroxiredoxin-1 (EC 1.11.1.24) (Natural killer cell-enhancing factor A) (NKEF-A) (Proliferation-associated gene protein) (PAG) (Thioredoxin peroxidase 2) (Thioredoxin-dependent peroxide reductase 2) (Thioredoxin-dependent peroxiredoxin 1)
P32119	PRDX2 NKEFB TDPX1	Peroxiredoxin-2 (EC 1.11.1.24) (Natural killer cell-enhancing factor B) (NKEF-B) (PRP) (Thiol-specific antioxidant protein) (TSA) (Thioredoxin peroxidase 1) (Thioredoxin-dependent peroxide reductase 1) (Thioredoxin-dependent peroxiredoxin 2)
P30048	PRDX3 AOP1	Thioredoxin-dependent peroxide reductase, mitochondrial (EC 1.11.1.24) (Antioxidant protein 1) (AOP-1) (HBC189) (Peroxiredoxin III) (Prx-III) (Peroxiredoxin-3) (Protein MER5 homolog) (Thioredoxin-dependent peroxiredoxin 3)
P30041	PRDX6 AOP2 KIAA0106	Peroxiredoxin-6 (EC 1.11.1.27) (1-Cys peroxiredoxin) (1-Cys PRX) (24 kDa protein) (Acidic calcium-independent phospholipase A2) (aiPLA2) (EC 3.1.1.4) (Antioxidant protein 2) (Glutathione-dependent peroxiredoxin) (Liver 2D page spot 40) (Lysophosphatidylcholine acyltransferase 5) (LPC acyltransferase 5) (LPCAT-5) (Lyso-PC acyltransferase 5) (EC 2.3.1.23) (Non-selenium glutathione peroxidase) (NSGP…
P78527	PRKDC HYRC HYRC1	DNA-dependent protein kinase catalytic subunit (DNA-PK catalytic subunit) (DNA-PKcs) (EC 2.7.11.1) (DNPK1) (p460)
O75569	PRKRA PACT RAX HSD-14 HSD14	Interferon-inducible double-stranded RNA-dependent protein kinase activator A (PKR-associated protein X) (PKR-associating protein X) (Protein activator of the interferon-induced protein kinase) (Protein kinase, interferon-inducible double-stranded RNA-dependent activator)
Q99873	PRMT1 HMT2 HRMT1L2 IR1B4	Protein arginine N-methyltransferase 1 (EC 2.1.1.319) (Histone-arginine N-methyltransferase PRMT1) (Interferon receptor 1-bound protein 4)
O14744	PRMT5 HRMT1L5 IBP72 JBP1 SKB1	Protein arginine N-methyltransferase 5 (PRMT5) (EC 2.1.1.320) (72 kDa ICln-binding protein) (Histone-arginine N-methyltransferase PRMT5) (Jak-binding protein 1) (Shk1 kinase-binding protein 1 homolog) (SKB1 homolog) (SKB1Hs) [Cleaved into: Protein arginine N-methyltransferase 5, N-terminally processed]
Q9UMS4	PRPF19 NMP200 PRP19 SNEV	Pre-mRNA-processing factor 19 (EC 2.3.2.27) (Nuclear matrix protein 200) (PRP19/PSO4 homolog) (hPso4) (RING-type E3 ubiquitin transferase PRP19) (Senescence evasion factor)
P60891	PRPS1	Ribose-phosphate pyrophosphokinase 1 (EC 2.7.6.1) (PPRibP) (Phosphoribosyl pyrophosphate synthase I) (PRS-I)
Q9Y520	PRRC2C BAT2D1 BAT2L2 KIAA1096 XTP2	Protein PRRC2C (BAT2 domain-containing protein 1) (HBV X-transactivated gene 2 protein) (HBV XAg-transactivated protein 2) (HLA-B-associated transcript 2-like 2) (Proline-rich and coiled-coil-containing protein 2C)
P25786	PSMA1 HC2 NU PROS30 PSC2	Proteasome subunit alpha type-1 (30 kDa prosomal protein) (PROS-30) (Macropain subunit C2) (Multicatalytic endopeptidase complex subunit C2) (Proteasome component C2) (Proteasome nu chain)
P25787	PSMA2 HC3 PSC3	Proteasome subunit alpha type-2 (Macropain subunit C3) (Multicatalytic endopeptidase complex subunit C3) (Proteasome component C3)
P25788	PSMA3 HC8 PSC8	Proteasome subunit alpha type-3 (Macropain subunit C8) (Multicatalytic endopeptidase complex subunit C8) (Proteasome component C8)
P25789	PSMA4 HC9 PSC9	Proteasome subunit alpha type-4 (Macropain subunit C9) (Multicatalytic endopeptidase complex subunit C9) (Proteasome component C9) (Proteasome subunit L)
P28066	PSMA5	Proteasome subunit alpha type-5 (Macropain zeta chain) (Multicatalytic endopeptidase complex zeta chain) (Proteasome zeta chain)
P60900	PSMA6 PROS27	Proteasome subunit alpha type-6 (27 kDa prosomal protein) (PROS-27) (p27K) (Macropain iota chain) (Multicatalytic endopeptidase complex iota chain) (Proteasome iota chain)
O14818	PSMA7 HSPC	Proteasome subunit alpha type-7 (Proteasome subunit RC6-1) (Proteasome subunit XAPC7)
P20618	PSMB1 PSC5	Proteasome subunit beta type-1 (Macropain subunit C5) (Multicatalytic endopeptidase complex subunit C5) (Proteasome component C5) (Proteasome gamma chain)
P49721	PSMB2	Proteasome subunit beta type-2 (Macropain subunit C7-I) (Multicatalytic endopeptidase complex subunit C7-I) (Proteasome component C7-I)
P49720	PSMB3	Proteasome subunit beta type-3 (Proteasome chain 13) (Proteasome component C10-II) (Proteasome theta chain)
P28072	PSMB6 LMPY Y	Proteasome subunit beta type-6 (EC 3.4.25.1) (Macropain delta chain) (Multicatalytic endopeptidase complex delta chain) (Proteasome delta chain) (Proteasome subunit Y)
Q99436	PSMB7 Z	Proteasome subunit beta type-7 (EC 3.4.25.1) (Macropain chain Z) (Multicatalytic endopeptidase complex chain Z) (Proteasome subunit Z)
P62191	PSMC1	26S proteasome regulatory subunit 4 (P26s4) (26S proteasome AAA-ATPase subunit RPT2) (Proteasome 26S subunit ATPase 1)
P35998	PSMC2 MSS1	26S proteasome regulatory subunit 7 (26S proteasome AAA-ATPase subunit RPT1) (Proteasome 26S subunit ATPase 2)
P17980	PSMC3 TBP1	26S proteasome regulatory subunit 6A (26S proteasome AAA-ATPase subunit RPT5) (Proteasome 26S subunit ATPase 3) (Proteasome subunit P50) (Tat-binding protein 1) (TBP-1)
P43686	PSMC4 MIP224 TBP7	26S proteasome regulatory subunit 6B (26S proteasome AAA-ATPase subunit RPT3) (MB67-interacting protein) (MIP224) (Proteasome 26S subunit ATPase 4) (Tat-binding protein 7) (TBP-7)
P62195	PSMC5 SUG1	26S proteasome regulatory subunit 8 (26S proteasome AAA-ATPase subunit RPT6) (Proteasome 26S subunit ATPase 5) (Proteasome subunit p45) (Thyroid hormone receptor-interacting protein 1) (TRIP1) (p45/SUG)
P62333	PSMC6 SUG2	26S proteasome regulatory subunit 10B (26S proteasome AAA-ATPase subunit RPT4) (Proteasome 26S subunit ATPase 6) (Proteasome subunit p42)
Q99460	PSMD1	26S proteasome non-ATPase regulatory subunit 1 (26S proteasome regulatory subunit RPN2) (26S proteasome regulatory subunit S1) (26S proteasome subunit p112)
O00231	PSMD11	26S proteasome non-ATPase regulatory subunit 11 (26S proteasome regulatory subunit RPN6) (26S proteasome regulatory subunit S9) (26S proteasome regulatory subunit p44.5)
O00487	PSMD14 POH1	26S proteasome non-ATPase regulatory subunit 14 (EC 3.4.19.-) (26S proteasome regulatory subunit RPN11) (26S proteasome-associated PAD1 homolog 1)
Q13200	PSMD2 TRAP2	26S proteasome non-ATPase regulatory subunit 2 (26S proteasome regulatory subunit RPN1) (26S proteasome regulatory subunit S2) (26S proteasome subunit p97) (Protein 55.11) (Tumor necrosis factor type 1 receptor-associated protein 2)
O43242	PSMD3	26S proteasome non-ATPase regulatory subunit 3 (26S proteasome regulatory subunit RPN3) (26S proteasome regulatory subunit S3) (Proteasome subunit p58)
P51665	PSMD7 MOV34L	26S proteasome non-ATPase regulatory subunit 7 (26S proteasome regulatory subunit RPN8) (26S proteasome regulatory subunit S12) (Mov34 protein homolog) (Proteasome subunit p40)
P48556	PSMD8	26S proteasome non-ATPase regulatory subunit 8 (26S proteasome regulatory subunit RPN12) (26S proteasome regulatory subunit S14) (p31)
P61289	PSME3	Proteasome activator complex subunit 3 (11S regulator complex subunit gamma) (REG-gamma) (Activator of multicatalytic protease subunit 3) (Ki nuclear autoantigen) (Proteasome activator 28 subunit gamma) (PA28g) (PA28gamma)
P26599	PTBP1 PTB	Polypyrimidine tract-binding protein 1 (PTB) (57 kDa RNA-binding protein PPTB-1) (Heterogeneous nuclear ribonucleoprotein I) (hnRNP I)
Q15185	PTGES3 P23 TEBP	Prostaglandin E synthase 3 (EC 5.3.99.3) (Cytosolic prostaglandin E2 synthase) (cPGES) (Hsp90 co-chaperone) (Progesterone receptor complex p23) (Telomerase-binding protein p23)
Q6NZI2	CAVIN1 PTRF FKSG13	Caveolae-associated protein 1 (Cavin-1) (Polymerase I and transcript release factor)
Q9UHX1	PUF60 FIR ROBPI SIAHBP1	Poly(U)-binding-splicing factor PUF60 (60 kDa poly(U)-binding-splicing factor) (FUSE-binding protein-interacting repressor) (FBP-interacting repressor) (Ro-binding protein 1) (RoBP1) (Siah-binding protein 1) (Siah-BP1)
Q00577	PURA PUR1	Transcriptional activator protein Pur-alpha (Purine-rich single-stranded DNA-binding protein alpha)
P32322	PYCR1	Pyrroline-5-carboxylate reductase 1, mitochondrial (P5C reductase 1) (P5CR 1) (EC 1.5.1.2)
P47897	QARS1 QARS	Glutamine--tRNA ligase (EC 6.1.1.18) (Glutaminyl-tRNA synthetase) (GlnRS)
P51153	RAB13 GIG4	Ras-related protein Rab-13 (Cell growth-inhibiting gene 4 protein)
P61106	RAB14	Ras-related protein Rab-14
P62820	RAB1A RAB1	Ras-related protein Rab-1A (EC 3.6.5.2) (YPT1-related protein)
Q15286	RAB35 RAB1C RAY	Ras-related protein Rab-35 (GTP-binding protein RAY) (Ras-related protein Rab-1C)
P51148	RAB5C RABL	Ras-related protein Rab-5C (EC 3.6.5.2) (L1880) (RAB5L)
P51149	RAB7A RAB7	Ras-related protein Rab-7a (EC 3.6.5.2)
P63000	RAC1 TC25 MIG5	Ras-related C3 botulinum toxin substrate 1 (EC 3.6.5.2) (Cell migration-inducing gene 5 protein) (Ras-like protein TC25) (p21-Rac1)
P54727	RAD23B	UV excision repair protein RAD23 homolog B (HR23B) (hHR23B) (XP-C repair-complementing complex 58 kDa protein) (p58)
Q9UKM9	RALY HNRPCL2 P542	RNA-binding protein Raly (Autoantigen p542) (Heterogeneous nuclear ribonucleoprotein C-like 2) (hnRNP core protein C-like 2) (hnRNP associated with lethal yellow protein homolog)
P62826	RAN ARA24 OK/SW-cl.81	GTP-binding nuclear protein Ran (Androgen receptor-associated protein 24) (GTPase Ran) (Ras-like protein TC4) (Ras-related nuclear protein)
P43487	RANBP1	Ran-specific GTPase-activating protein (Ran-binding protein 1) (RanBP1)
P46060	RANGAP1 KIAA1835 SD	Ran GTPase-activating protein 1 (RanGAP1)
P62834	RAP1A KREV1	Ras-related protein Rap-1A (EC 3.6.5.2) (C21KG) (G-22K) (GTP-binding protein smg p21A) (Ras-related protein Krev-1)
P61225	RAP2B	Ras-related protein Rap-2b (EC 3.6.5.2)
P54136	RARS1 RARS	Arginine--tRNA ligase, cytoplasmic (EC 6.1.1.19) (Arginyl-tRNA synthetase) (ArgRS)
Q09028	RBBP4 RBAP48	Histone-binding protein RBBP4 (Chromatin assembly factor 1 subunit C) (CAF-1 subunit C) (Chromatin assembly factor I p48 subunit) (CAF-I 48 kDa subunit) (CAF-I p48) (Nucleosome-remodeling factor subunit RBAP48) (Retinoblastoma-binding protein 4) (RBBP-4) (Retinoblastoma-binding protein p48)
Q96PK6	RBM14 SIP	RNA-binding protein 14 (Paraspeckle protein 2) (PSP2) (RNA-binding motif protein 14) (RRM-containing coactivator activator/modulator) (Synaptotagmin-interacting protein) (SYT-interacting protein)
P98179	RBM3 RNPL	RNA-binding protein 3 (RNA-binding motif protein 3) (RNPL)
Q9Y5S9	RBM8A RBM8 HSPC114 MDS014	RNA-binding protein 8A (Binder of OVCA1-1) (BOV-1) (RNA-binding motif protein 8A) (RNA-binding protein Y14) (Ribonucleoprotein RBM8A)
P38159	RBMX HNRPG RBMXP1	RNA-binding motif protein, X chromosome (Glycoprotein p43) (Heterogeneous nuclear ribonucleoprotein G) (hnRNP G) [Cleaved into: RNA-binding motif protein, X chromosome, N-terminally processed]
P18754	RCC1 CHC1	Regulator of chromosome condensation (Cell cycle regulatory protein) (Chromosome condensation protein 1)
Q9P258	RCC2 KIAA1470 TD60	Protein RCC2 (RCC1-like protein TD-60) (Telophase disk protein of 60 kDa)
P35249	RFC4	Replication factor C subunit 4 (Activator 1 37 kDa subunit) (A1 37 kDa subunit) (Activator 1 subunit 4) (Replication factor C 37 kDa subunit) (RF-C 37 kDa subunit) (RFC37)
P61586	RHOA ARH12 ARHA RHO12	Transforming protein RhoA (EC 3.6.5.2) (Rho cDNA clone 12) (h12)
O43148	RNMT KIAA0398	mRNA cap guanine-N7 methyltransferase (EC 2.1.1.56) (RG7MT1) (mRNA (guanine-N(7))-methyltransferase) (mRNA cap methyltransferase) (hCMT1) (hMet) (hcm1p)
P27694	RPA1 REPA1 RPA70	Replication protein A 70 kDa DNA-binding subunit (RP-A p70) (Replication factor A protein 1) (RF-A protein 1) (Single-stranded DNA-binding protein) [Cleaved into: Replication protein A 70 kDa DNA-binding subunit, N-terminally processed]
P35244	RPA3 REPA3 RPA14	Replication protein A 14 kDa subunit (RP-A p14) (Replication factor A protein 3) (RF-A protein 3)
P27635	RPL10 DXS648E QM	60S ribosomal protein L10 (Laminin receptor homolog) (Large ribosomal subunit protein uL16) (Protein QM) (Ribosomal protein L10) (Tumor suppressor QM)
P62906	RPL10A NEDD6	60S ribosomal protein L10a (CSA-19) (Large ribosomal subunit protein uL1) (Neural precursor cell expressed developmentally down-regulated protein 6) (NEDD-6)
P62913	RPL11	60S ribosomal protein L11 (CLL-associated antigen KW-12) (Large ribosomal subunit protein uL5)
P30050	RPL12	60S ribosomal protein L12 (Large ribosomal subunit protein uL11)
P26373	RPL13 BBC1 OK/SW-cl.46	60S ribosomal protein L13 (Breast basic conserved protein 1) (Large ribosomal subunit protein eL13)
P40429	RPL13A	60S ribosomal protein L13a (23 kDa highly basic protein) (Large ribosomal subunit protein uL13)
P50914	RPL14	60S ribosomal protein L14 (CAG-ISL 7) (Large ribosomal subunit protein eL14)
P61313	RPL15 EC45 TCBAP0781	60S ribosomal protein L15 (Large ribosomal subunit protein eL15)
P18621	RPL17	60S ribosomal protein L17 (60S ribosomal protein L23) (Large ribosomal subunit protein uL22) (PD-1)
Q07020	RPL18	60S ribosomal protein L18 (Large ribosomal subunit protein eL18)
Q02543	RPL18A	60S ribosomal protein L18a (Large ribosomal subunit protein eL20)
P84098	RPL19	60S ribosomal protein L19 (Large ribosomal subunit protein eL19)
P46778	RPL21	60S ribosomal protein L21 (Large ribosomal subunit protein eL21)
P35268	RPL22	60S ribosomal protein L22 (EBER-associated protein) (EAP) (Epstein-Barr virus small RNA-associated protein) (Heparin-binding protein HBp15) (Large ribosomal subunit protein eL22)
P62829	RPL23	60S ribosomal protein L23 (60S ribosomal protein L17) (Large ribosomal subunit protein uL14)
P62750	RPL23A	60S ribosomal protein L23a (Large ribosomal subunit protein uL23)
P83731	RPL24	60S ribosomal protein L24 (60S ribosomal protein L30) (Large ribosomal subunit protein eL24)
P61254	RPL26	60S ribosomal protein L26 (Large ribosomal subunit protein uL24)
P61353	RPL27	60S ribosomal protein L27 (Large ribosomal subunit protein eL27)
P46776	RPL27A	60S ribosomal protein L27a (Large ribosomal subunit protein uL15)
P46779	RPL28	60S ribosomal protein L28 (Large ribosomal subunit protein eL28)
P47914	RPL29	60S ribosomal protein L29 (Cell surface heparin-binding protein HIP) (Large ribosomal subunit protein eL29)
P39023	RPL3 OK/SW-cl.32	60S ribosomal protein L3 (HIV-1 TAR RNA-binding protein B) (TARBP-B) (Large ribosomal subunit protein uL3)
P62888	RPL30	60S ribosomal protein L30 (Large ribosomal subunit protein eL30)
P62899	RPL31	60S ribosomal protein L31 (Large ribosomal subunit protein eL31)
P62910	RPL32 PP9932	60S ribosomal protein L32 (Large ribosomal subunit protein eL32)
P49207	RPL34	60S ribosomal protein L34 (Large ribosomal subunit protein eL34)
P42766	RPL35	60S ribosomal protein L35 (Large ribosomal subunit protein uL29)
P18077	RPL35A GIG33	60S ribosomal protein L35a (Cell growth-inhibiting gene 33 protein) (Large ribosomal subunit protein eL33)
Q9Y3U8	RPL36	60S ribosomal protein L36 (Large ribosomal subunit protein eL36)
P83881	RPL36A RPL44 GIG15 MIG6	60S ribosomal protein L36a (60S ribosomal protein L44) (Cell growth-inhibiting gene 15 protein) (Cell migration-inducing gene 6 protein) (Large ribosomal subunit protein eL42)
Q969Q0	RPL36AL	60S ribosomal protein L36a-like (Large ribosomal subunit protein eL42-like)
P61513	RPL37A	60S ribosomal protein L37a (Large ribosomal subunit protein eL43)
P63173	RPL38	60S ribosomal protein L38 (Large ribosomal subunit protein eL38)
P36578	RPL4 RPL1	60S ribosomal protein L4 (60S ribosomal protein L1) (Large ribosomal subunit protein uL4)
P46777	RPL5 MSTP030	60S ribosomal protein L5 (Large ribosomal subunit protein uL18)
Q02878	RPL6 TXREB1	60S ribosomal protein L6 (Large ribosomal subunit protein eL6) (Neoplasm-related protein C140) (Tax-responsive enhancer element-binding protein 107) (TaxREB107)
P18124	RPL7	60S ribosomal protein L7 (Large ribosomal subunit protein uL30)
P62424	RPL7A SURF-3 SURF3	60S ribosomal protein L7a (Large ribosomal subunit protein eL8) (PLA-X polypeptide) (Surfeit locus protein 3)
P62917	RPL8	60S ribosomal protein L8 (Large ribosomal subunit protein uL2)
P32969	RPL9 OK/SW-cl.103; RPL9P7; RPL9P8; RPL9P9	60S ribosomal protein L9 (Large ribosomal subunit protein uL6)
P05388	RPLP0	60S acidic ribosomal protein P0 (60S ribosomal protein L10E) (Large ribosomal subunit protein uL10)
P05386	RPLP1 RRP1	60S acidic ribosomal protein P1 (Large ribosomal subunit protein P1)
P05387	RPLP2 D11S2243E RPP2	60S acidic ribosomal protein P2 (Large ribosomal subunit protein P2) (Renal carcinoma antigen NY-REN-44)
P04843	RPN1	Dolichyl-diphosphooligosaccharide--protein glycosyltransferase subunit 1 (Dolichyl-diphosphooligosaccharide--protein glycosyltransferase 67 kDa subunit) (Ribophorin I) (RPN-I) (Ribophorin-1)	TRANSMEM 439..457; /note="Helical"; /evidence="ECO:0000255"
Q9NQG5	RPRD1B C20orf77 CREPT	Regulation of nuclear pre-mRNA domain-containing protein 1B (Cell cycle-related and expression-elevated protein in tumor)
P46783	RPS10	40S ribosomal protein S10 (Small ribosomal subunit protein eS10)
P62280	RPS11	40S ribosomal protein S11 (Small ribosomal subunit protein uS17)
P25398	RPS12	40S ribosomal protein S12 (Small ribosomal subunit protein eS12)
P62277	RPS13	40S ribosomal protein S13 (Small ribosomal subunit protein uS15)
P62263	RPS14 PRO2640	40S ribosomal protein S14 (Small ribosomal subunit protein uS11)
P62841	RPS15 RIG	40S ribosomal protein S15 (RIG protein) (Small ribosomal subunit protein uS19)
P62244	RPS15A OK/SW-cl.82	40S ribosomal protein S15a (Small ribosomal subunit protein uS8)
P62249	RPS16	40S ribosomal protein S16 (Small ribosomal subunit protein uS9)
P08708	RPS17 RPS17L	40S ribosomal protein S17 (Small ribosomal subunit protein eS17)
P62269	RPS18 D6S218E	40S ribosomal protein S18 (Ke-3) (Ke3) (Small ribosomal subunit protein uS13)
P39019	RPS19	40S ribosomal protein S19 (Small ribosomal subunit protein eS19)
P15880	RPS2 RPS4	40S ribosomal protein S2 (40S ribosomal protein S4) (Protein LLRep3) (Small ribosomal subunit protein uS5)
P60866	RPS20	40S ribosomal protein S20 (Small ribosomal subunit protein uS10)
P63220	RPS21	40S ribosomal protein S21 (Small ribosomal subunit protein eS21)
P62266	RPS23	40S ribosomal protein S23 (Small ribosomal subunit protein uS12)
P62847	RPS24	40S ribosomal protein S24 (Small ribosomal subunit protein eS24)
P62851	RPS25	40S ribosomal protein S25 (Small ribosomal subunit protein eS25)
P62854	RPS26	40S ribosomal protein S26 (Small ribosomal subunit protein eS26)
P42677	RPS27 MPS1	40S ribosomal protein S27 (Metallopan-stimulin 1) (MPS-1) (Small ribosomal subunit protein eS27)
P62979	RPS27A UBA80 UBCEP1	Ubiquitin-40S ribosomal protein S27a (Ubiquitin carboxyl extension protein 80) [Cleaved into: Ubiquitin; 40S ribosomal protein S27a (Small ribosomal subunit protein eS31)]
Q71UM5	RPS27L	40S ribosomal protein S27-like (Small ribosomal subunit protein eS27-like)
P62857	RPS28	40S ribosomal protein S28 (Small ribosomal subunit protein eS28)
P62273	RPS29	40S ribosomal protein S29 (Small ribosomal subunit protein uS14)
P23396	RPS3 OK/SW-cl.26	40S ribosomal protein S3 (EC 4.2.99.18) (Small ribosomal subunit protein uS3)
P61247	RPS3A FTE1 MFTL	40S ribosomal protein S3a (Small ribosomal subunit protein eS1) (v-fos transformation effector protein) (Fte-1)
P62701	RPS4X CCG2 RPS4 SCAR	40S ribosomal protein S4, X isoform (SCR10) (Single copy abundant mRNA protein) (Small ribosomal subunit protein eS4)
P46782	RPS5	40S ribosomal protein S5 (Small ribosomal subunit protein uS7) [Cleaved into: 40S ribosomal protein S5, N-terminally processed]
P62753	RPS6 OK/SW-cl.2	40S ribosomal protein S6 (Phosphoprotein NP33) (Small ribosomal subunit protein eS6)
P62081	RPS7	40S ribosomal protein S7 (Small ribosomal subunit protein eS7)
P62241	RPS8 OK/SW-cl.83	40S ribosomal protein S8 (Small ribosomal subunit protein eS8)
P46781	RPS9	40S ribosomal protein S9 (Small ribosomal subunit protein uS4)
P08865	RPSA LAMBR LAMR1	40S ribosomal protein SA (37 kDa laminin receptor precursor) (37LRP) (37/67 kDa laminin receptor) (LRP/LR) (67 kDa laminin receptor) (67LR) (Colon carcinoma laminin-binding protein) (Laminin receptor 1) (LamR) (Laminin-binding protein precursor p40) (LBP/p40) (Multidrug resistance-associated protein MGr1-Ag) (NEM/1CHD4) (Small ribosomal subunit protein uS2)
O76021	RSL1D1 CATX11 CSIG PBK1 L12	Ribosomal L1 domain-containing protein 1 (CATX-11) (Cellular senescence-inhibited gene protein) (Protein PBK1)
Q9Y265	RUVBL1 INO80H NMP238 TIP49 TIP49A	RuvB-like 1 (EC 3.6.4.12) (49 kDa TATA box-binding protein-interacting protein) (49 kDa TBP-interacting protein) (54 kDa erythrocyte cytosolic protein) (ECP-54) (INO80 complex subunit H) (Nuclear matrix protein 238) (NMP 238) (Pontin 52) (TIP49a) (TIP60-associated protein 54-alpha) (TAP54-alpha)
Q9Y230	RUVBL2 INO80J TIP48 TIP49B CGI-46	RuvB-like 2 (EC 3.6.4.12) (48 kDa TATA box-binding protein-interacting protein) (48 kDa TBP-interacting protein) (51 kDa erythrocyte cytosolic protein) (ECP-51) (INO80 complex subunit J) (Repressing pontin 52) (Reptin 52) (TIP49b) (TIP60-associated protein 54-beta) (TAP54-beta)
P31949	S100A11 MLN70 S100C	Protein S100-A11 (Calgizzarin) (Metastatic lymph node gene 70 protein) (MLN 70) (Protein S100-C) (S100 calcium-binding protein A11) [Cleaved into: Protein S100-A11, N-terminally processed]
P05109	S100A8 CAGA CFAG MRP8	Protein S100-A8 (Calgranulin-A) (Calprotectin L1L subunit) (Cystic fibrosis antigen) (CFAG) (Leukocyte L1 complex light chain) (Migration inhibitory factor-related protein 8) (MRP-8) (p8) (S100 calcium-binding protein A8) (Urinary stone protein band A)
P06702	S100A9 CAGB CFAG MRP14	Protein S100-A9 (Calgranulin-B) (Calprotectin L1H subunit) (Leukocyte L1 complex heavy chain) (Migration inhibitory factor-related protein 14) (MRP-14) (p14) (S100 calcium-binding protein A9)
Q15424	SAFB HAP HET SAFB1	Scaffold attachment factor B1 (SAF-B) (SAF-B1) (HSP27 estrogen response element-TATA box-binding protein) (HSP27 ERE-TATA-binding protein)
O14828	SCAMP3 C1orf3 PROPIN1	Secretory carrier-associated membrane protein 3 (Secretory carrier membrane protein 3)	TRANSMEM 171..191; /note="Helical"; /evidence="ECO:0000255"; TRANSMEM 197..217; /note="Helical"; /evidence="ECO:0000255"; TRANSMEM 247..267; /note="Helical"; /evidence="ECO:0000255"; TRANSMEM 277..297; /note="Helical"; /evidence="ECO:0000255"
O00560	SDCBP MDA9 SYCL	Syntenin-1 (Melanoma differentiation-associated protein 9) (MDA-9) (Pro-TGF-alpha cytoplasmic domain-interacting protein 18) (TACIP18) (Scaffold protein Pbp1) (Syndecan-binding protein 1)
P21912	SDHB SDH SDH1	Succinate dehydrogenase [ubiquinone] iron-sulfur subunit, mitochondrial (EC 1.3.5.1) (Iron-sulfur subunit of complex II) (Ip)
P55735	SEC13 D3S1231E SEC13A SEC13L1 SEC13R	Protein SEC13 homolog (GATOR complex protein SEC13) (SEC13-like protein 1) (SEC13-related protein)
O75396	SEC22B SEC22L1	Vesicle-trafficking protein SEC22b (ER-Golgi SNARE of 24 kDa) (ERS-24) (ERS24) (SEC22 vesicle-trafficking protein homolog B) (SEC22 vesicle-trafficking protein-like 1)	TRANSMEM 195..215; /note="Helical; Anchor for type IV membrane protein"; /evidence="ECO:0000255"
Q15437	SEC23B	Protein transport protein Sec23B (hSec23B) (SEC23-related protein B)
O94979	SEC31A KIAA0905 SEC31L1 HSPC275 HSPC334	Protein transport protein Sec31A (ABP125) (ABP130) (SEC31-like protein 1) (SEC31-related protein A) (Web1-like protein)
Q9NVA2	SEPTIN11 SEPT11	Septin-11
Q15019	SEPTIN2 DIFF6 KIAA0158 NEDD5 SEPT2	Septin-2 (Neural precursor cell expressed developmentally down-regulated protein 5) (NEDD-5)
Q16181	SEPTIN7 CDC10 SEPT7	Septin-7 (CDC10 protein homolog)
Q9UHD8	SEPTIN9 KIAA0991 MSF SEPT9	Septin-9 (MLL septin-like fusion protein MSF-A) (MLL septin-like fusion protein) (Ovarian/Breast septin) (Ov/Br septin) (Septin D1)
Q8NC51	SERBP1 PAIRBP1 CGI-55	Plasminogen activator inhibitor 1 RNA-binding protein (PAI1 RNA-binding protein 1) (PAI-RBP1) (SERPINE1 mRNA-binding protein 1)
P50454	SERPINH1 CBP1 CBP2 HSP47 SERPINH2 PIG14	Serpin H1 (47 kDa heat shock protein) (Arsenic-transactivated protein 3) (AsTP3) (Cell proliferation-inducing gene 14 protein) (Collagen-binding protein) (Colligin) (Rheumatoid arthritis-related antigen RA-A47)
Q01105	SET	Protein SET (HLA-DR-associated protein II) (Inhibitor of granzyme A-activated DNase) (IGAAD) (PHAPII) (Phosphatase 2A inhibitor I2PP2A) (I-2PP2A) (Template-activating factor I) (TAF-I)
Q15637	SF1 ZFM1 ZNF162	Splicing factor 1 (Mammalian branch point-binding protein) (BBP) (mBBP) (Transcription factor ZFM1) (Zinc finger gene in MEN1 locus) (Zinc finger protein 162)
Q15459	SF3A1 SAP114	Splicing factor 3A subunit 1 (SF3a120) (Spliceosome-associated protein 114) (SAP 114)
Q12874	SF3A3 SAP61	Splicing factor 3A subunit 3 (SF3a60) (Spliceosome-associated protein 61) (SAP 61)
O75533	SF3B1 SAP155	Splicing factor 3B subunit 1 (Pre-mRNA-splicing factor SF3b 155 kDa subunit) (SF3b155) (Spliceosome-associated protein 155) (SAP 155)
Q9Y3B4	SF3B6 SAP14 SF3B14 SF3B14A CGI-110 HSPC175 HT006	Splicing factor 3B subunit 6 (Pre-mRNA branch site protein p14) (SF3b 14 kDa subunit) (SF3B14a) (Spliceosome-associated protein, 14-kDa) (Splicing factor 3b, subunit 6, 14kDa)
Q13435	SF3B2 SAP145	Splicing factor 3B subunit 2 (Pre-mRNA-splicing factor SF3b 145 kDa subunit) (SF3b145) (Spliceosome-associated protein 145) (SAP 145)
Q15393	SF3B3 KIAA0017 SAP130	Splicing factor 3B subunit 3 (Pre-mRNA-splicing factor SF3b 130 kDa subunit) (SF3b130) (STAF130) (Spliceosome-associated protein 130) (SAP 130)
Q15427	SF3B4 SAP49	Splicing factor 3B subunit 4 (Pre-mRNA-splicing factor SF3b 49 kDa subunit) (Spliceosome-associated protein 49) (SAP 49)
P23246	SFPQ PSF	Splicing factor, proline- and glutamine-rich (100 kDa DNA-pairing protein) (hPOMp100) (DNA-binding p52/p100 complex, 100 kDa subunit) (Polypyrimidine tract-binding protein-associated-splicing factor) (PSF) (PTB-associated-splicing factor)
Q07955	SRSF1 ASF SF2 SF2P33 SFRS1 OK/SW-cl.3	Serine/arginine-rich splicing factor 1 (Alternative-splicing factor 1) (ASF-1) (Splicing factor, arginine/serine-rich 1) (pre-mRNA-splicing factor SF2, P33 subunit)
O75494	SRSF10 FUSIP1 FUSIP2 SFRS13A TASR	Serine/arginine-rich splicing factor 10 (40 kDa SR-repressor protein) (SRrp40) (FUS-interacting serine-arginine-rich protein 1) (Splicing factor SRp38) (Splicing factor, arginine/serine-rich 13A) (TLS-associated protein with Ser-Arg repeats) (TASR) (TLS-associated protein with SR repeats) (TLS-associated serine-arginine protein) (TLS-associated SR protein)
Q01130	SRSF2 SFRS2	Serine/arginine-rich splicing factor 2 (Protein PR264) (Splicing component, 35 kDa) (Splicing factor SC35) (SC-35) (Splicing factor, arginine/serine-rich 2)
P84103	SRSF3 SFRS3 SRP20	Serine/arginine-rich splicing factor 3 (Pre-mRNA-splicing factor SRP20) (Splicing factor, arginine/serine-rich 3)
Q13247	SRSF6 SFRS6 SRP55	Serine/arginine-rich splicing factor 6 (Pre-mRNA-splicing factor SRP55) (Splicing factor, arginine/serine-rich 6)
Q16629	SRSF7 SFRS7	Serine/arginine-rich splicing factor 7 (Splicing factor 9G8) (Splicing factor, arginine/serine-rich 7)
Q13242	SRSF9 SFRS9 SRP30C	Serine/arginine-rich splicing factor 9 (Pre-mRNA-splicing factor SRp30C) (Splicing factor, arginine/serine-rich 9)
P34897	SHMT2	Serine hydroxymethyltransferase, mitochondrial (SHMT) (EC 2.1.2.1) (Glycine hydroxymethyltransferase) (Serine methylase)
P63208	SKP1 EMC19 OCP2 SKP1A TCEB1L	S-phase kinase-associated protein 1 (Cyclin-A/CDK2-associated protein p19) (p19A) (Organ of Corti protein 2) (OCP-2) (Organ of Corti protein II) (OCP-II) (RNA polymerase II elongation factor-like protein) (SIII) (Transcription elongation factor B polypeptide 1-like) (p19skp1)
P05141	SLC25A5 AAC2 ANT2	ADP/ATP translocase 2 (ADP,ATP carrier protein 2) (ADP,ATP carrier protein, fibroblast isoform) (Adenine nucleotide translocator 2) (ANT 2) (Solute carrier family 25 member 5) [Cleaved into: ADP/ATP translocase 2, N-terminally processed]	TRANSMEM 8..37; /note="Helical; Name=1"; /evidence="ECO:0000250|UniProtKB:P02722"; TRANSMEM 75..99; /note="Helical; Name=2"; /evidence="ECO:0000250|UniProtKB:P02722"; TRANSMEM 110..130; /note="Helical; Name=3"; /evidence="ECO:0000250|UniProtKB:P02722"; TRANSMEM 179..199; /note="Helical; Name=4"; /evidence="ECO:0000250|UniProtKB:P02722"; TRANSMEM 211..231; /note="Helical; Name=5"; /evidence="ECO:0…
O14745	SLC9A3R1 NHERF NHERF1	Na(+)/H(+) exchange regulatory cofactor NHE-RF1 (NHERF-1) (Ezrin-radixin-moesin-binding phosphoprotein 50) (EBP50) (Regulatory cofactor of Na(+)/H(+) exchanger) (Sodium-hydrogen exchanger regulatory factor 1) (Solute carrier family 9 isoform A3 regulatory factor 1)
Q92922	SMARCC1 BAF155	SWI/SNF complex subunit SMARCC1 (BRG1-associated factor 155) (BAF155) (SWI/SNF complex 155 kDa subunit) (SWI/SNF-related matrix-associated actin-dependent regulator of chromatin subfamily C member 1)
Q969G3	SMARCE1 BAF57	SWI/SNF-related matrix-associated actin-dependent regulator of chromatin subfamily E member 1 (BRG1-associated factor 57) (BAF57)
O00161	SNAP23	Synaptosomal-associated protein 23 (SNAP-23) (Vesicle-membrane fusion protein SNAP-23)
Q7KZF4	SND1 TDRD11	Staphylococcal nuclease domain-containing protein 1 (EC 3.1.31.1) (100 kDa coactivator) (EBNA2 coactivator p100) (Tudor domain-containing protein 11) (p100 co-activator)
P08621	SNRNP70 RNPU1Z RPU1 SNRP70 U1AP1	U1 small nuclear ribonucleoprotein 70 kDa (U1 snRNP 70 kDa) (U1-70K) (snRNP70)
P09012	SNRPA	U1 small nuclear ribonucleoprotein A (U1 snRNP A) (U1-A) (U1A)
P09661	SNRPA1	U2 small nuclear ribonucleoprotein A' (U2 snRNP A')
P62314	SNRPD1	Small nuclear ribonucleoprotein Sm D1 (Sm-D1) (Sm-D autoantigen) (snRNP core protein D1)
P62316	SNRPD2 SNRPD1	Small nuclear ribonucleoprotein Sm D2 (Sm-D2) (snRNP core protein D2)
P62318	SNRPD3	Small nuclear ribonucleoprotein Sm D3 (Sm-D3) (snRNP core protein D3)
P62304	SNRPE	Small nuclear ribonucleoprotein E (snRNP-E) (Sm protein E) (Sm-E) (SmE)
P62306	SNRPF PBSCF	Small nuclear ribonucleoprotein F (snRNP-F) (Sm protein F) (Sm-F) (SmF)
P62308	SNRPG PBSCG	Small nuclear ribonucleoprotein G (snRNP-G) (Sm protein G) (Sm-G) (SmG)
Q13813	SPTAN1 NEAS SPTA2	Spectrin alpha chain, non-erythrocytic 1 (Alpha-II spectrin) (Fodrin alpha chain) (Spectrin, non-erythroid alpha subunit)
Q01082	SPTBN1 SPTB2	Spectrin beta chain, non-erythrocytic 1 (Beta-II spectrin) (Fodrin beta chain) (Spectrin, non-erythroid beta chain 1)
P30626	SRI	Sorcin (22 kDa protein) (CP-22) (CP22) (V19)
P37108	SRP14	Signal recognition particle 14 kDa protein (SRP14) (18 kDa Alu RNA-binding protein)
P09132	SRP19	Signal recognition particle 19 kDa protein (SRP19)
P49458	SRP9	Signal recognition particle 9 kDa protein (SRP9)
Q05519	SRSF11 SFRS11	Serine/arginine-rich splicing factor 11 (Arginine-rich 54 kDa nuclear protein) (p54) (Splicing factor, arginine/serine-rich 11)
Q13243	SRSF5 HRS SFRS5 SRP40	Serine/arginine-rich splicing factor 5 (Delayed-early protein HRS) (Pre-mRNA-splicing factor SRP40) (Splicing factor, arginine/serine-rich 5)
P05455	SSB	Lupus La protein (La autoantigen) (La ribonucleoprotein) (Sjoegren syndrome type B antigen) (SS-B)
Q04837	SSBP1 SSBP	Single-stranded DNA-binding protein, mitochondrial (Mt-SSB) (MtSSB) (PWP1-interacting protein 17)
Q08945	SSRP1 FACT80	FACT complex subunit SSRP1 (Chromatin-specific transcription elongation factor 80 kDa subunit) (Facilitates chromatin transcription complex 80 kDa subunit) (FACT 80 kDa subunit) (FACTp80) (Facilitates chromatin transcription complex subunit SSRP1) (Recombination signal sequence recognition protein 1) (Structure-specific recognition protein 1) (hSSRP1) (T160)
P50502	ST13 AAG2 FAM10A1 HIP SNC6	Hsc70-interacting protein (Hip) (Aging-associated protein 2) (Progesterone receptor-associated p48 protein) (Protein FAM10A1) (Putative tumor suppressor ST13) (Renal carcinoma antigen NY-REN-33) (Suppression of tumorigenicity 13 protein)
O95793	STAU1 STAU	Double-stranded RNA-binding protein Staufen homolog 1
P31948	STIP1	Stress-induced-phosphoprotein 1 (STI1) (Hsc70/Hsp90-organizing protein) (Hop) (Renal carcinoma antigen NY-REN-11) (Transformation-sensitive protein IEF SSP 3521)
P16949	STMN1 C1orf215 LAP18 OP18	Stathmin (Leukemia-associated phosphoprotein p18) (Metablastin) (Oncoprotein 18) (Op18) (Phosphoprotein p19) (pp19) (Prosolin) (Protein Pr22) (pp17)
P27105	STOM BND7 EPB72	Stomatin (Erythrocyte band 7 integral membrane protein) (Erythrocyte membrane protein band 7.2) (Protein 7.2b)
Q9Y3F4	STRAP MAWD UNRIP	Serine-threonine kinase receptor-associated protein (MAP activator with WD repeats) (UNR-interacting protein) (WD-40 repeat protein PT-WD)
Q86Y82	STX12	Syntaxin-12	TRANSMEM 249..269; /note="Helical; Anchor for type IV membrane protein"; /evidence="ECO:0000255"
P53999	SUB1 PC4 RPO2TC1	Activated RNA polymerase II transcriptional coactivator p15 (Positive cofactor 4) (PC4) (SUB1 homolog) (p14)
Q9Y2Z0	SUGT1	Protein SGT1 homolog (Protein 40-6-3) (Sgt1) (Suppressor of G2 allele of SKP1 homolog)
O60506	SYNCRIP HNRPQ NSAP1	Heterogeneous nuclear ribonucleoprotein Q (hnRNP Q) (Glycine- and tyrosine-rich RNA-binding protein) (GRY-RBP) (NS1-associated protein 1) (Synaptotagmin-binding, cytoplasmic RNA-interacting protein)
Q92804	TAF15 RBP56 TAF2N	TATA-binding protein-associated factor 2N (68 kDa TATA-binding protein-associated factor) (TAF(II)68) (TAFII68) (RNA-binding protein 56)
P37802	TAGLN2 KIAA0120 CDABP0035	Transgelin-2 (Epididymis tissue protein Li 7e) (SM22-alpha homolog)
P37837	TALDO1 TAL TALDO TALDOR	Transaldolase (EC 2.2.1.2)
P26639	TARS1 TARS	Threonine--tRNA ligase 1, cytoplasmic (EC 6.1.1.3) (Threonyl-tRNA synthetase) (ThrRS) (Threonyl-tRNA synthetase 1)
O75347	TBCA	Tubulin-specific chaperone A (TCP1-chaperonin cofactor A) (Tubulin-folding cofactor A) (CFA)
Q9BZK7	TBL1XR1 IRA1 TBLR1	F-box-like/WD repeat-containing protein TBL1XR1 (Nuclear receptor corepressor/HDAC3 complex subunit TBLR1) (TBL1-related protein 1) (Transducin beta-like 1X-related protein 1)
P23193	TCEA1 GTF2S TFIIS	Transcription elongation factor A protein 1 (Transcription elongation factor S-II protein 1) (Transcription elongation factor TFIIS.o)
Q15369	ELOC TCEB1	Elongin-C (EloC) (Elongin 15 kDa subunit) (RNA polymerase II transcription factor SIII subunit C) (SIII p15) (Transcription elongation factor B polypeptide 1)
Q15370	ELOB TCEB2	Elongin-B (EloB) (Elongin 18 kDa subunit) (RNA polymerase II transcription factor SIII subunit B) (SIII p18) (Transcription elongation factor B polypeptide 2)
O14776	TCERG1 CA150 TAF2S	Transcription elongation regulator 1 (TATA box-binding protein-associated factor 2S) (Transcription factor CA150)
Q13428	TCOF1	Treacle protein (Treacher Collins syndrome protein)
P17987	TCP1 CCT1 CCTA	T-complex protein 1 subunit alpha (TCP-1-alpha) (CCT-alpha)
P02786	TFRC	Transferrin receptor protein 1 (TR) (TfR) (TfR1) (Trfr) (T9) (p90) (CD antigen CD71) [Cleaved into: Transferrin receptor protein 1, serum form (sTfR)]	TRANSMEM 68..88; /note="Helical; Signal-anchor for type II membrane protein"; /evidence="ECO:0000255"
P21980	TGM2	Protein-glutamine gamma-glutamyltransferase 2 (EC 2.3.2.13) (Erythrocyte transglutaminase) (Heart G alpha(h)) (hhG alpha(h)) (Isopeptidase TGM2) (EC 3.4.-.-) (Protein G alpha(h)) (G(h)) (Protein-glutamine deamidase TGM2) (EC 3.5.1.44) (Protein-glutamine dopaminyltransferase TGM2) (EC 2.3.1.-) (Protein-glutamine histaminyltransferase TGM2) (EC 2.3.1.-) (Protein-glutamine noradrenalinyltransferase …
Q86V81	ALYREF ALY BEF THOC4	THO complex subunit 4 (Tho4) (Ally of AML-1 and LEF-1) (Aly/REF export factor) (Transcriptional coactivator Aly/REF) (bZIP-enhancing factor BEF)
Q9Y2W1	THRAP3 BCLAF2 TRAP150	Thyroid hormone receptor-associated protein 3 (BCLAF1 and THRAP3 family member 2) (Thyroid hormone receptor-associated protein complex 150 kDa component) (Trap150)
Q9Y5L4	TIMM13 TIM13B TIMM13A TIMM13B	Mitochondrial import inner membrane translocase subunit Tim13
P04183	TK1	Thymidine kinase, cytosolic (EC 2.7.1.21)
P29401	TKT	Transketolase (TK) (EC 2.2.1.1)
Q9Y490	TLN1 KIAA1027 TLN	Talin-1
P49755	TMED10 TMP21	Transmembrane emp24 domain-containing protein 10 (Protein TMED10) (21 kDa transmembrane-trafficking protein) (S31I125) (S31III125) (Tmp-21-I) (Transmembrane protein Tmp21) (p23) (p24 family protein delta-1) (p24delta1) (p24delta)	TRANSMEM 186..206; /note="Helical"; /evidence="ECO:0000255"
Q9NYL9	TMOD3	Tropomodulin-3 (Ubiquitous tropomodulin) (U-Tmod)
Q9C0C2	TNKS1BP1 KIAA1741 TAB182	182 kDa tankyrase-1-binding protein
Q15785	TOMM34 URCC3	Mitochondrial import receptor subunit TOM34 (hTom34) (Translocase of outer membrane 34 kDa subunit)
P60174	TPI1 TPI	Triosephosphate isomerase (TIM) (EC 5.3.1.1) (Methylglyoxal synthase) (EC 4.2.3.3) (Triose-phosphate isomerase)
Q13595	TRA2A	Transformer-2 protein homolog alpha (TRA-2 alpha) (TRA2-alpha) (Transformer-2 protein homolog A)
P62995	TRA2B SFRS10	Transformer-2 protein homolog beta (TRA-2 beta) (TRA2-beta) (hTRA2-beta) (Splicing factor, arginine/serine-rich 10) (Transformer-2 protein homolog B)
Q14258	TRIM25 EFP RNF147 ZNF147	E3 ubiquitin/ISG15 ligase TRIM25 (EC 6.3.2.n3) (Estrogen-responsive finger protein) (RING finger protein 147) (RING-type E3 ubiquitin transferase) (EC 2.3.2.27) (RING-type E3 ubiquitin transferase TRIM25) (Tripartite motif-containing protein 25) (Ubiquitin/ISG15-conjugating enzyme TRIM25) (Zinc finger protein 147)
Q13263	TRIM28 KAP1 RNF96 TIF1B	Transcription intermediary factor 1-beta (TIF1-beta) (E3 SUMO-protein ligase TRIM28) (EC 2.3.2.27) (KRAB-associated protein 1) (KAP-1) (KRAB-interacting protein 1) (KRIP-1) (Nuclear corepressor KAP-1) (RING finger protein 96) (RING-type E3 ubiquitin transferase TIF1-beta) (Tripartite motif-containing protein 28)
Q9UI30	TRMT112 AD-001 HSPC152 HSPC170	Multifunctional methyltransferase subunit TRM112-like protein (tRNA methyltransferase 112 homolog)
Q9BQE3	TUBA1C TUBA6	Tubulin alpha-1C chain (Alpha-tubulin 6) (Tubulin alpha-6 chain) [Cleaved into: Detyrosinated tubulin alpha-1C chain]
P07437	TUBB TUBB5 OK/SW-cl.56	Tubulin beta chain (Tubulin beta-5 chain)
P68371	TUBB4B TUBB2C	Tubulin beta-4B chain (Tubulin beta-2 chain) (Tubulin beta-2C chain)
Q9BUF5	TUBB6	Tubulin beta-6 chain (Tubulin beta class V)
P49411	TUFM	Elongation factor Tu, mitochondrial (EF-Tu) (P43)
P40222	TXLNA TXLN	Alpha-taxilin
P10599	TXN TRDX TRX TRX1	Thioredoxin (Trx) (ATL-derived factor) (ADF) (Surface-associated sulphydryl protein) (SASP) (allergen Hom s Trx)
Q8NBS9	TXNDC5 TLP46 UNQ364/PRO700	Thioredoxin domain-containing protein 5 (Endoplasmic reticulum resident protein 46) (ER protein 46) (ERp46) (Thioredoxin-like protein p46)
P04818	TYMS TS OK/SW-cl.29	Thymidylate synthase (TS) (TSase) (EC 2.1.1.45)
Q01081	U2AF1 U2AF35 U2AFBP FP793	Splicing factor U2AF 35 kDa subunit (U2 auxiliary factor 35 kDa subunit) (U2 small nuclear RNA auxiliary factor 1) (U2 snRNP auxiliary factor small subunit)
P26368	U2AF2 U2AF65	Splicing factor U2AF 65 kDa subunit (U2 auxiliary factor 65 kDa subunit) (hU2AF(65)) (hU2AF65) (U2 snRNP auxiliary factor large subunit)
P22314	UBA1 A1S9T UBE1	Ubiquitin-like modifier-activating enzyme 1 (EC 6.2.1.45) (Protein A1S9) (Ubiquitin-activating enzyme E1)
Q5T6F2	UBAP2 KIAA1491	Ubiquitin-associated protein 2 (UBAP-2)
Q14157	UBAP2L KIAA0144 NICE4	Ubiquitin-associated protein 2-like (Protein NICE-4)
P61086	UBE2K HIP2 LIG	Ubiquitin-conjugating enzyme E2 K (EC 2.3.2.23) (E2 ubiquitin-conjugating enzyme K) (Huntingtin-interacting protein 2) (HIP-2) (Ubiquitin carrier protein) (Ubiquitin-conjugating enzyme E2-25 kDa) (Ubiquitin-conjugating enzyme E2(25K)) (Ubiquitin-conjugating enzyme E2-25K) (Ubiquitin-protein ligase)
P68036	UBE2L3 UBCE7 UBCH7	Ubiquitin-conjugating enzyme E2 L3 (EC 2.3.2.23) (E2 ubiquitin-conjugating enzyme L3) (L-UBC) (UbcH7) (Ubiquitin carrier protein L3) (Ubiquitin-conjugating enzyme E2-F1) (Ubiquitin-protein ligase L3)
P61088	UBE2N BLU	Ubiquitin-conjugating enzyme E2 N (EC 2.3.2.23) (Bendless-like ubiquitin-conjugating enzyme) (E2 ubiquitin-conjugating enzyme N) (Ubc13) (UbcH13) (Ubiquitin carrier protein N) (Ubiquitin-protein ligase N)
Q9BZL1	UBL5	Ubiquitin-like protein 5
Q92890	UFD1 UFD1L	Ubiquitin recognition factor in ER-associated degradation protein 1 (Ubiquitin fusion degradation protein 1) (UB fusion protein 1)
Q92900	UPF1 KIAA0221 RENT1	Regulator of nonsense transcripts 1 (EC 3.6.4.12) (EC 3.6.4.13) (ATP-dependent helicase RENT1) (Nonsense mRNA reducing factor 1) (NORF1) (Up-frameshift suppressor 1 homolog) (hUpf1)
Q14694	USP10 KIAA0190	Ubiquitin carboxyl-terminal hydrolase 10 (EC 3.4.19.12) (Deubiquitinating enzyme 10) (Ubiquitin thioesterase 10) (Ubiquitin-specific-processing protease 10)
P54578	USP14 TGT	Ubiquitin carboxyl-terminal hydrolase 14 (EC 3.4.19.12) (Deubiquitinating enzyme 14) (Ubiquitin thioesterase 14) (Ubiquitin-specific-processing protease 14)
Q15836	VAMP3 SYB3	Vesicle-associated membrane protein 3 (VAMP-3) (Cellubrevin) (CEB) (Synaptobrevin-3)	TRANSMEM 78..98; /note="Helical; Anchor for type IV membrane protein"; /evidence="ECO:0000255"
P26640	VARS1 G7A VARS VARS2	Valine--tRNA ligase (EC 6.1.1.9) (Protein G7a) (Valyl-tRNA synthetase) (ValRS)
P50552	VASP	Vasodilator-stimulated phosphoprotein (VASP)
P61758	VBP1 PFDN3	Prefoldin subunit 3 (HIBBJ46) (von Hippel-Lindau-binding protein 1) (VBP-1) (VHL-binding protein 1)
P18206	VCL	Vinculin (Metavinculin) (MV)
P55072	VCP	Transitional endoplasmic reticulum ATPase (TER ATPase) (EC 3.6.4.6) (15S Mg(2+)-ATPase p97 subunit) (Valosin-containing protein) (VCP)
P21796	VDAC1 VDAC	Voltage-dependent anion-selective channel protein 1 (VDAC-1) (hVDAC1) (Outer mitochondrial membrane protein porin 1) (Plasmalemmal porin) (Porin 31HL) (Porin 31HM)	TRANSMEM 26..35; /note="Beta stranded"; /evidence="ECO:0000269|PubMed:18755977, ECO:0000269|PubMed:18832158"; TRANSMEM 39..47; /note="Beta stranded"; /evidence="ECO:0000269|PubMed:18755977, ECO:0000269|PubMed:18832158"; TRANSMEM 54..64; /note="Beta stranded"; /evidence="ECO:0000269|PubMed:18755977, ECO:0000269|PubMed:18832158"; TRANSMEM 69..76; /note="Beta stranded"; /evidence="ECO:0000269|PubMed…
P45880	VDAC2	Voltage-dependent anion-selective channel protein 2 (VDAC-2) (hVDAC2) (Outer mitochondrial membrane protein porin 2)	TRANSMEM 37..46; /note="Beta stranded"; /evidence="ECO:0000250|UniProtKB:P21796"; TRANSMEM 50..58; /note="Beta stranded"; /evidence="ECO:0000250|UniProtKB:P21796"; TRANSMEM 65..75; /note="Beta stranded"; /evidence="ECO:0000250|UniProtKB:P21796"; TRANSMEM 80..87; /note="Beta stranded"; /evidence="ECO:0000250|UniProtKB:P21796"; TRANSMEM 91..100; /note="Beta stranded"; /evidence="ECO:0000250|UniProt…
P08670	VIM	Vimentin
Q9NP79	VTA1 C6orf55 HSPC228 My012	Vacuolar protein sorting-associated protein VTA1 homolog (Dopamine-responsive gene 1 protein) (DRG-1) (LYST-interacting protein 5) (LIP5) (SKD1-binding protein 1) (SBP1)
P23381	WARS1 IFI53 WARS WRS	Tryptophan--tRNA ligase, cytoplasmic (EC 6.1.1.2) (Interferon-induced protein 53) (IFP53) (Tryptophanyl-tRNA synthetase) (TrpRS) (hWRS) [Cleaved into: T1-TrpRS; T2-TrpRS]
Q9Y2W2	WBP11 NPWBP SIPP1 SNP70	WW domain-binding protein 11 (WBP-11) (Npw38-binding protein) (NpwBP) (SH3 domain-binding protein SNP70) (Splicing factor that interacts with PQBP-1 and PP1)
O75083	WDR1	WD repeat-containing protein 1 (Actin-interacting protein 1) (AIP1) (NORI-1)
Q9GZS3	WDR61	WD repeat-containing protein 61 (Meiotic recombination REC14 protein homolog) (SKI8 homolog) (Ski8) [Cleaved into: WD repeat-containing protein 61, N-terminally processed]
Q9BQA1	WDR77 MEP50 WD45 HKMT1069 Nbla10071	Methylosome protein 50 (MEP-50) (Androgen receptor cofactor p44) (WD repeat-containing protein 77) (p44/Mep50)
P13010	XRCC5 G22P2	X-ray repair cross-complementing protein 5 (EC 3.6.4.-) (86 kDa subunit of Ku antigen) (ATP-dependent DNA helicase 2 subunit 2) (ATP-dependent DNA helicase II 80 kDa subunit) (CTC box-binding factor 85 kDa subunit) (CTC85) (CTCBF) (DNA repair protein XRCC5) (Ku80) (Ku86) (Lupus Ku autoantigen protein p86) (Nuclear factor IV) (Thyroid-lupus autoantigen) (TLAA) (X-ray repair complementing defective…
P12956	XRCC6 G22P1	X-ray repair cross-complementing protein 6 (EC 3.6.4.-) (EC 4.2.99.-) (5'-deoxyribose-5-phosphate lyase Ku70) (5'-dRP lyase Ku70) (70 kDa subunit of Ku antigen) (ATP-dependent DNA helicase 2 subunit 1) (ATP-dependent DNA helicase II 70 kDa subunit) (CTC box-binding factor 75 kDa subunit) (CTC75) (CTCBF) (DNA repair protein XRCC6) (Lupus Ku autoantigen protein p70) (Ku70) (Thyroid-lupus autoantige…
Q9H0D6	XRN2	5'-3' exoribonuclease 2 (EC 3.1.13.-) (DHM1-like protein) (DHP protein)
P54577	YARS1 YARS	Tyrosine--tRNA ligase, cytoplasmic (EC 6.1.1.1) (Tyrosyl-tRNA synthetase) (TyrRS) [Cleaved into: Tyrosine--tRNA ligase, cytoplasmic, N-terminally processed]
P67809	YBX1 NSEP1 YB1	Y-box-binding protein 1 (YB-1) (CCAAT-binding transcription factor I subunit A) (CBF-A) (DNA-binding protein B) (DBPB) (Enhancer factor I subunit A) (EFI-A) (Nuclease-sensitive element-binding protein 1) (Y-box transcription factor)
P07947	YES1 YES	Tyrosine-protein kinase Yes (EC 2.7.10.2) (Proto-oncogene c-Yes) (p61-Yes)
P31946	YWHAB	14-3-3 protein beta/alpha (Protein 1054) (Protein kinase C inhibitor protein 1) (KCIP-1) [Cleaved into: 14-3-3 protein beta/alpha, N-terminally processed]
P62258	YWHAE	14-3-3 protein epsilon (14-3-3E)
P61981	YWHAG	14-3-3 protein gamma (Protein kinase C inhibitor protein 1) (KCIP-1) [Cleaved into: 14-3-3 protein gamma, N-terminally processed]
Q04917	YWHAH YWHA1	14-3-3 protein eta (Protein AS1)
P27348	YWHAQ	14-3-3 protein theta (14-3-3 protein T-cell) (14-3-3 protein tau) (Protein HS1)
P63104	YWHAZ	14-3-3 protein zeta/delta (Protein kinase C inhibitor protein 1) (KCIP-1)
Q9UPT8	ZC3H4 C19orf7 KIAA1064	Zinc finger CCCH domain-containing protein 4
Q15942	ZYX	Zyxin (Zyxin-2)

## Sheet: adhesome-TNT
26 common elements in "adhesome" and "TNTome":	Gene names	Protein names	Transmembrane
O43707	ACTN4	Alpha-actinin-4 (Non-muscle alpha-actinin 4)
P08648	ITGA5 FNRA	Integrin alpha-5 (CD49 antigen-like family member E) (Fibronectin receptor subunit alpha) (Integrin alpha-F) (VLA-5) (CD antigen CD49e) [Cleaved into: Integrin alpha-5 heavy chain; Integrin alpha-5 light chain]	TRANSMEM 996..1021; /note="Helical"; /evidence="ECO:0000255"
P06756	ITGAV MSK8 VNRA VTNR	Integrin alpha-V (Vitronectin receptor) (Vitronectin receptor subunit alpha) (CD antigen CD51) [Cleaved into: Integrin alpha-V heavy chain; Integrin alpha-V light chain]	TRANSMEM 993..1016; /note="Helical"; /evidence="ECO:0000255"
P05556	ITGB1 FNRB MDF2 MSK12	Integrin beta-1 (Fibronectin receptor subunit beta) (Glycoprotein IIa) (GPIIA) (VLA-4 subunit beta) (CD antigen CD29)	TRANSMEM 729..751; /note="Helical"; /evidence="ECO:0000255"
Q14847	LASP1 MLN50	LIM and SH3 domain protein 1 (LASP-1) (Metastatic lymph node gene 50 protein) (MLN 50)
P21980	TGM2	Protein-glutamine gamma-glutamyltransferase 2 (EC 2.3.2.13) (Erythrocyte transglutaminase) (Heart G alpha(h)) (hhG alpha(h)) (Isopeptidase TGM2) (EC 3.4.-.-) (Protein G alpha(h)) (G(h)) (Protein-glutamine deamidase TGM2) (EC 3.5.1.44) (Protein-glutamine dopaminyltransferase TGM2) (EC 2.3.1.-) (Protein-glutamine histaminyltransferase TGM2) (EC 2.3.1.-) (Protein-glutamine noradrenalinyltransferase …
P50552	VASP	Vasodilator-stimulated phosphoprotein (VASP)
P18206	VCL	Vinculin (Metavinculin) (MV)
P12814	ACTN1	Alpha-actinin-1 (Alpha-actinin cytoskeletal isoform) (F-actin cross-linking protein) (Non-muscle alpha-actinin-1)
Q96AC1	FERMT2 KIND2 MIG2 PLEKHC1	Fermitin family homolog 2 (Kindlin-2) (Mitogen-inducible gene 2 protein) (MIG-2) (Pleckstrin homology domain-containing family C member 1) (PH domain-containing family C member 1)
Q14192	FHL2 DRAL SLIM3	Four and a half LIM domains protein 2 (FHL-2) (LIM domain protein DRAL) (Skeletal muscle LIM-protein 3) (SLIM-3)
Q8WX93	PALLD KIAA0992 CGI-151	Palladin (SIH002) (Sarcoma antigen NY-SAR-77)
P13797	PLS3	Plastin-3 (T-plastin)
Q9Y490	TLN1 KIAA1027 TLN	Talin-1
Q15942	ZYX	Zyxin (Zyxin-2)
Q86V81	ALYREF ALY BEF THOC4	THO complex subunit 4 (Tho4) (Ally of AML-1 and LEF-1) (Aly/REF export factor) (Transcriptional coactivator Aly/REF) (bZIP-enhancing factor BEF)
P04083	ANXA1 ANX1 LPC1	Annexin A1 (Annexin I) (Annexin-1) (Calpactin II) (Calpactin-2) (Chromobindin-9) (Lipocortin I) (Phospholipase A2 inhibitory protein) (p35) [Cleaved into: Annexin Ac2-26]
P25685	DNAJB1 DNAJ1 HDJ1 HSPF1	DnaJ homolog subfamily B member 1 (DnaJ protein homolog 1) (Heat shock 40 kDa protein 1) (HSP40) (Heat shock protein 40) (Human DnaJ protein 1) (hDj-1)
P39748	FEN1 RAD2	Flap endonuclease 1 (FEN-1) (EC 3.1.-.-) (DNase IV) (Flap structure-specific endonuclease 1) (Maturation factor 1) (MF1) (hFEN-1)
Q14315	FLNC ABPL FLN2	Filamin-C (FLN-C) (FLNc) (ABP-280-like protein) (ABP-L) (Actin-binding-like protein) (Filamin-2) (Gamma-filamin)
Q92522	H1-10 H1FX	Histone H1.10 (Histone H1x)
P46940	IQGAP1 KIAA0051	Ras GTPase-activating-like protein IQGAP1 (p195)
P07237	P4HB ERBA2L PDI PDIA1 PO4DB	Protein disulfide-isomerase (PDI) (EC 5.3.4.1) (Cellular thyroid hormone-binding protein) (Prolyl 4-hydroxylase subunit beta) (p55)
P23284	PPIB CYPB	Peptidyl-prolyl cis-trans isomerase B (PPIase B) (EC 5.2.1.8) (CYP-S1) (Cyclophilin B) (Rotamase B) (S-cyclophilin) (SCYLP)
P62750	RPL23A	60S ribosomal protein L23a (Large ribosomal subunit protein uL23)
O60506	SYNCRIP HNRPQ NSAP1	Heterogeneous nuclear ribonucleoprotein Q (hnRNP Q) (Glycine- and tyrosine-rich RNA-binding protein) (GRY-RBP) (NS1-associated protein 1) (Synaptotagmin-binding, cytoplasmic RNA-interacting protein)
